# Supplementary material for: GLIO-Select: Machine Learning-Based Feature Selection and Weighting of Tissue and Serum Proteomic and Metabolomic Data Uncovers Sex Differences in Glioblastoma
Source: Int J Mol Sci. 2025 May 2;26(9):4339. doi: 10.3390/ijms26094339 (PMC12072282; doi:10.3390/ijms26094339)
Supplement: Supplementary file 1 [file ijms-26-04339-s001.zip]

Archive with 14 entries (9 files):
- ijms-3522541-Datasets_final_v2/
- ijms-3522541-Datasets_final_v2/Datasets/
- ijms-3522541-Datasets_final_v2/Datasets/mergedCPTAC_GBM_allProteome_woutNormal.csv
- ijms-3522541-Datasets_final_v2/Datasets/mergedCPTAC_GBM_metabolome.csv
- ijms-3522541-Datasets_final_v2/Datasets/TCGA_InfoWithGrade_GBM.csv
- ijms-3522541-Datasets_final_v2/__MACOSX/
- ijms-3522541-Datasets_final_v2/__MACOSX/._Datasets
- ijms-3522541-Datasets_final_v2/__MACOSX/Datasets/
- ijms-3522541-Datasets_final_v2/__MACOSX/Datasets/._mergedCPTAC_GBM_allProteome_woutNormal.csv
- ijms-3522541-Datasets_final_v2/__MACOSX/Datasets/._mergedCPTAC_GBM_metabolome.csv
- ijms-3522541-Datasets_final_v2/__MACOSX/Datasets/._TCGA_InfoWithGrade_GBM.csv
- ijms-3522541-Supplementary Materials/
- ijms-3522541-Supplementary Materials/ijms-3522541-Supplementary Materials.pdf
- ijms-3522541-Supplementary Materials/Supplementary Table S1.xlsx
