# Supplementary material for: GLIO-Select: Machine Learning-Based Feature Selection and Weighting of Tissue and Serum Proteomic and Metabolomic Data Uncovers Sex Differences in Glioblastoma
Source: Int J Mol Sci. 2025 May 2;26(9):4339. doi: 10.3390/ijms26094339 (PMC12072282; doi:10.3390/ijms26094339)
Supplement: Supplementary file 1 [file ijms-26-04339-s001.zip › ijms-3522541-Datasets_final_v2/Datasets/mergedCPTAC_GBM_allProteome_woutNormal.csv]

case	age	gender	height	weight	bmi	A1BG	A2M	AAAS	AACS	AAGAB	AAK1	AAMDC	AAMP	AAR2	AARS	AARS2	AARSD1	AASDHPPT	AASS	AATF	AATK	ABAT	ABCA1	ABCA2	ABCA3	ABCA5	ABCA8	ABCB1	ABCB10	ABCB6	ABCB7	ABCB8	ABCC1	ABCC3	ABCC4	ABCD1	ABCD2	ABCD3	ABCD4	ABCE1	ABCF1	ABCF2	ABCF3	ABCG1	ABCG2	ABHD10	ABHD11	ABHD12	ABHD14A-ACY1
C3L-00104	58	0	188	115	32.54	0.078	0.487	-0.254	-0.144	-0.467	-0.09	-0.079	0.33	-0.265	-0.318	0.336	0.162	-0.096	0.081	0.395	-0.119	0.631	0.101	0.248	-0.043	-0.259	-0.148	-0.225	-0.072	-0.011	0.324	-0.497	0.98	0.22	0.082	0.21	-0.399	-0.147	0.095	-0.156	0.152	-0.708	0.206	0.172	-0.523	0.739	-0.025	-0.291	0.022
C3L-00365	59	1	162	54	20.61	-0.146	0.799	0.184	-0.471	0.245	-0.61	0.119	-0.087	0.385	0.134	-0.316	-0.437	-0.435	0.379	0.005	-0.448	0.47	-0.462	-0.299	-0.182	-0.03	0.042	-0.733	0.676	0.253	-0.075	0.221	0.314	-0.25	0.504	-0.428	0.027	0.653	-0.133	-0.091	-0.007	0.342	0.384	-1.279	-0.218	-0.568	0.086	-0.551	-0.251
C3L-00674	45	0	193	102	27.44	0.822	1.096	-0.094	-0.106	-0.248	0.014	-0.7	-0.638	0.593	-0.367	-0.158	0.132	-0.107	-0.204	-0.054	0.304	-0.059	0.107	0.315	0.319	0.281	-0.286	0.824	-0.074	0.13	0.162	0.137	0.162	0.116	0.05	-0.297	0.292	-0.263	-0.172	-0.263	0.018	-0.289	-0.276	0.136	0.014	-0.226	0.531	-0.392	-0.328
C3L-00677	69	1	164	52	19.32	-0.065	0.129	0.048	-0.118	0.304	0.322	-0.555	-0.363	0.365	0.595	0.181	-0.387	0.183	1.106	0.219	-0.021	1.259	0.054	-0.224	0.41	0.437	-0.182	0.489	0.678	-0.094	1.244	0.92	0.593	0.114	-0.072	-0.469	-0.05	0.451	0.292	0.04	-0.447	-0.111	-0.249	-0.287	0.628	0.943	1.33	-0.151	0.364
C3L-01040	77	0	170	70	24.22	-0.764	-1.032	-0.217	-0.696	-0.052	0.345	-0.643	0.069	0.347	-0.325	0.309	-0.323	-0.234	0.341	-0.01	0.2	1.125	-0.219	-0.306	0.351	-0.351	1.027	1.06	0.212	-0.036	0.504	-0.11	-0.632	-0.749	0.13	-0.318	1.078	0.147	0.145	-0.036	0.031	0.162	-0.173	-0.469	0.985	0.667	-0.25	0.178	-0.376
C3L-01043	59	0	170	70	24.22	1.095	0.769	-0.011	-0.152	-0.106	-0.428	-0.782	0.039	-0.081	-0.283	0.164	-0.15	-0.32	0.567	-0.026	-0.605	0.225	-0.023	-0.853	-0.356	-0.864	-1.249	-0.301	-0.415	0.091	-0.21	0.001	-0.352	0.639	-0.025	-0.267	0.485	-0.302	0.175	0.075	0.142	0.515	0.092	-0.678	-0.695	-0.19	-0.028	-0.404	0.053
C3L-01045	73	1	165	60	22.04	-0.028	-0.736	0.126	-0.285	0.167	-0.111	-0.749	-0.042	0.601	0.106	-0.361	0.487	0.509	-0.693	0.575	-2.104	-0.924	-0.059	-0.148	-0.36	-0.419	0.378	-1.162	-0.501	0.004	-0.495	-0.646	0.189	-0.266	-0.06	-0.464	-0.885	-1.061	-0.088	0.17	-0.01	-0.183	-0.043	-0.539	-1.082	0.272	0.293	-0.019	0.082
C3L-01046	50	0	185	110	32.14	-0.376	-0.038	0.24	0.152	-0.134	0.192	0.031	-0.037	0.116	-0.285	0.164	-0.432	-0.708	0.138	0.069	-0.683	-0.861	0.81	-0.696	0.118	0.066	1.864	-0.148	-0.41	-0.025	-0.179	-0.316	0.138	2.267	0.206	0.874	0.523	0.271	-0.035	0.134	0.406	0.42	0.209	0.357	-0.527	-0.337	0.039	0.114	-0.046
C3L-01048	60	0	168	69	24.45	-0.395	-0.485	0.208	-0.033	-0.047	-0.549	0.396	0.558	0.079	0.173	-0.143	-0.005	-0.22	0.189	0.326	-0.257	0.552	-0.202	-0.302	-0.57	-0.593	0.332	-0.342	0.08	-0.192	0.01	-0.757	-0.214	-0.665	0.407	-0.056	0.199	0.254	-0.527	0.301	-0.174	0.047	0.04	-0.909	-0.091	-0.103	-0.119	-0.323	-0.347
C3L-01049	46	0	172	86	29.07	-0.026	-0.31	0.087	-0.163	0.092	-0.394	-0.218	-0.195	0.302	-0.215	0.287	0.081	-0.502	-0.38	0.308	-0.016	-1.202	-0.303	-0.632	-0.425	-0.914	-0.411	-0.559	0.217	-0.092	-0.007	-0.366	0.598	0.154	0.01	0.635	-0.63	-0.34	0.137	0.191	0.457	0.323	-0.011	-0.419	-0.453	-0.224	-0.007	-0.097	0.228
C3L-01061	66	0	172	76	25.69	-0.15	0.265	0.075	-0.14	-0.237	-0.437	0.204	0.496	0.431	-0.304	-0.4	0.47	0.157	-0.035	0.6	-0.167	-0.607	-0.524	-0.291	-0.471	-1.357	0.285	-0.268	0.144	0.061	-0.168	-0.346	-0.779	0.17	-0.354	-0.409	0.137	-0.195	0.258	0.381	0.686	0.848	0.507	-0.822	0.297	-0.815	-0.215	-0.389	-0.242
C3L-01142	42	1	165	63	23.14	-0.358	-0.793	0.194	-0.605	0.062	0.345	0.225	-0.173	0.059	-0.067	0.048	-0.289	-0.354	-0.414	0.063	-0.695	-1.023	0.869	0.192	-0.268	-0.543	0.929	0.948	-0.255	0.316	-0.092	-0.341	0.069	0.928	-0.19	1.184	-0.619	-0.585	-0.325	-0.06	0.222	0.113	0.312	0.357	0.317	-0.46	0.587	0.685	0.168
C3L-01146	59	0	175	96	31.35	-0.436	-0.506	0.226	0.113	0.145	0.35	-1.083	-0.049	-0.072	-0.364	-0.027	-0.274	0.035	0.127	0.138	0.333	-0.676	1.049	-0.069	-0.072	0.141	1.437	0.993	-0.118	-0.154	-0.405	-0.171	0.723	0.815	0.045	0.176	0.015	0.093	-0.199	-0.002	0.088	0.163	-0.04	0.574	0.136	-0.272	0.419	0.005	0.273
C3L-01149	48	0	173	91	30.41	-0.907	-0.819	0.082	-0.138	0.095	0.187	-1.24	-0.324	0.482	-0.042	0.178	0.767	0.83	-1.399	0.861	-0.253	-1.262	-0.661	-0.836	0	-0.623	-1.363	-0.15	0.085	0.089	-0.837	-0.35	-0.389	-0.87	-0.73	-0.609	-0.345	-0.256	-0.416	-0.136	0.33	-0.047	-0.337	0.214	-0.409	0.136	-0.021	0.101	-1.178
C3L-01154	51	1	165	74	27.18	-0.607	-0.37	0.353	-0.5	-0.378	-0.627	0.62	0.189	-0.022	0.313	0.292	0.184	0.08	0.53	0.59	-0.786	-0.028	0.021	-0.343	-0.031	-0.861	0.026	-0.689	0.054	0.546	0.877	-0.095	-0.547	-0.231	-0.406	0.083	0.545	-0.125	0.28	0.304	0.627	-0.095	-0.083	-1.164	-0.132	0.393	0.136	0.092	0.13
C3L-01155	66	0	183	91	27.17	-0.64	-0.934	-0.017	-0.407	-0.052	0.479	-0.091	0.066	0.11	-0.024	0.369	-0.137	-0.172	0.355	-0.023	0.386	0.944	-0.555	0.211	-0.077	0.28	-0.671	0.34	0.39	-0.317	0.084	0.657	-0.546	-0.685	0.046	0.099	0.551	0.929	0.386	-0.031	0.056	0.045	-0.038	-0.316	0.076	0.594	0.217	0.021	-0.642
C3L-01156	57	0	171	73	24.96	-1.042	-0.944	0.115	0.239	-0.137	0.049	0.14	0.049	-0.146	-0.062	-0.198	0.105	0.027	0.251	0.217	0.197	-0.088	0.009	0.503	-0.162	-0.204	0.025	0.277	-0.039	-0.629	-0.05	-0.165	0.012	0.448	-0.173	0.035	-0.291	-0.012	-0.28	0.081	0.067	-0.025	-0.148	0.172	-0.667	-0.001	-0.131	0.063	-0.712
C3L-01157	66	1	162	75	28.58	-0.179	0.739	-0.161	-0.074	0.046	0.882	-0.054	-0.184	-0.508	0.264	-0.024	0.09	-0.041	0.204	-0.353	0.816	0.962	-0.142	0.118	-0.132	0.273	0.582	0.238	0.353	-0.19	0.433	0.251	-0.085	-0.547	-0.217	-0.203	-0.05	-0.355	-0.088	-0.049	-0.127	-0.069	-0.272	-0.057	0.039	0.751	-0.143	-0.152	0.076
C3L-01327	74	0	175	77	25.07	-0.159	-0.059	0.061	-0.216	-0.31	-0.21	-0.042	-0.157	0.515	0.076	-0.176	0.039	-0.112	0.472	0.254	-0.39	-0.007	-0.488	-0.2	-0.241	-0.49	-0.564	0.774	-0.112	-0.369	-0.339	0.042	-0.147	-0.217	-0.322	-0.437	-0.497	0.152	0.125	0.085	-0.098	0.081	0.073	-0.761	0.554	-0.133	-0.218	0.422	-0.356
C3L-01834	68	1	175	69	22.56	1.105	1.454	-0.433	-0.105	0.167	0.414	0.463	-0.273	-0.148	0.059	-0.347	0.09	-0.045	-0.334	-0.037	0.573	-0.296	0.691	1.658	0.313	0.117	1.258	0.313	-0.005	-0.008	-0.054	-0.021	-0.087	-0.173	0.498	0.286	-0.225	0.046	0.393	-0.193	-0.517	-0.496	-0.212	1.288	0.078	0.127	0.136	0.326	0.429
C3L-01887	48	0	178	95	30.11	-0.385	-0.154	-0.021	0.293	-0.148	0.799	-0.656	-0.258	-0.014	-0.188	-0.472	0.08	0.27	-0.44	0.037	1.146	-0.065	-0.994	0.614	0.24	0.744	0.512	0.222	-0.062	-0.197	-0.415	0.207	-0.406	-0.622	-0.043	-0.728	0.5	-0.459	-0.468	-0.061	-0.226	-0.161	-0.189	-0.495	-0.053	0.056	-0.459	-0.122	-0.668
C3L-02041	51	1	170	56	19.46	-0.091	0.003	-0.297	-0.053	-0.341	0.121	0.407	-0.287	-0.245	-0.357	0.343	-0.169	-0.005	-0.314	-0.352	0.141	0.277	0.434	0.158	0.469	0.2	-0.423	0.574	0.026	-0.11	0.452	-0.033	1.256	0.336	0.744	0.28	-0.814	0.207	-0.493	0.132	-0.176	-0.248	0.012	0.607	0.235	0.407	-0.022	0.496	0.59
C3L-02465	50	0	180	125	38.34	-0.038	0.093	-0.173	0.18	-0.067	0.063	0.139	-0.29	-0.229	-0.202	0.204	-0.409	0.07	0.454	-0.481	0.024	-0.428	-0.395	-0.363	-0.006	-0.469	-0.184	0.145	-0.034	0.093	0.173	-0.285	-0.075	0.496	0.145	0.239	0.541	0.043	0.267	-0.103	0.115	0.175	0.326	-0.283	-0.001	-0.154	1.097	-0.407	-0.055
C3L-02504	71	0	168	70	25.07	0.547	-0.008	0.243	-0.209	0.078	-0.384	-0.607	0.031	-0.011	0.49	0.361	-0.002	0.198	0.018	0.003	-0.294	0.677	0.504	0.372	0.006	-0.042	-1.071	-0.694	-0.329	0.371	0.332	-0.026	0.02	-0.137	0.678	-0.197	-0.636	-0.26	-0.207	0.151	0.229	0.319	0.024	0.351	-0.454	0.476	0.144	-0.056	0.084
C3L-02542	58	1	160	67	26.21	0.101	-0.054	0.429	0.049	0.611	-0.378	0.278	0.25	0.116	-0.127	-0.138	0.709	0.347	-0.4	0.722	-0.157	-0.06	-0.225	-0.667	0.049	-0.623	-1.034	-1.027	-0.257	-0.086	-0.153	-0.351	-0.33	-0.261	-0.62	-0.145	-0.821	-0.025	0.154	0.316	0.458	0.512	0.027	-0.338	-0.502	-0.106	-0.71	-0.241	-0.458
C3L-02642	77	0	172	70	23.66	-0.494	-0.213	-0.079	0.192	0.108	0.335	-0.318	0.482	-0.013	0.106	0.347	-0.291	-0.043	0.763	-0.405	-0.067	0.897	0.383	0.265	-0.027	0.386	-0.344	1.019	0.246	0.031	0.22	0.466	-0.085	-0.42	0.053	0.374	0.879	0.799	0.183	-0.265	-0.266	0.106	0.107	0.309	0.48	0.613	0.291	-0.108	0.039
C3L-02704	54	0	180	98	29.98	-0.34	-0.209	-0.03	-0.051	-0.083	0.026	0.62	0.299	-0.087	0.359	0.407	0.193	0.16	1.092	0.063	-0.565	0.639	0.149	-0.12	0.263	0.073	-0.675	0.372	0.405	0.189	1.138	0.961	0.613	0.737	0.11	0.138	0.975	-0.062	0.708	0.095	0.135	0.331	-0.001	-0.76	0.186	1.123	0.768	0.356	0.751
C3L-02705	60	0	196	98	25.61	0.581	0.676	0.094	0.532	0.007	0.076	-0.041	-0.111	0.102	-0.362	-0.19	-0.176	-0.215	0.211	-0.202	0.266	-0.228	0.044	0.544	0.18	1.667	0.476	0.276	0.194	0.409	-0.129	0.059	-0.035	0.231	0.319	0.089	0.512	0.331	-0.141	-0.105	-0.467	-0.039	-0.058	0.235	0.489	-0.388	-0.302	-0.321	-0.343
C3L-02707	58	0	178	68	21.52	-0.532	-0.448	0.173	-0.533	-0.506	-0.014	-0.347	-0.122	0.423	-0.173	0.255	-0.153	0.329	0.288	0.069	-0.093	0.387	-0.543	-0.107	-0.123	0.205	-0.412	0.896	-0.002	-0.284	-0.027	0.081	-0.593	-0.505	0.011	-0.385	1.046	0.186	-0.028	-0.087	-0.014	0.158	0.088	-0.228	0.656	-0.152	-0.164	-0.289	-0.529
C3L-02708	43	0	188	166	46.97	0.291	0.447	0.362	-0.446	-0.277	-0.202	-0.019	0.265	0.395	-0.014	-0.027	-0.035	0.58	0.239	0.393	-0.259	-0.783	0.094	-0.557	0.102	-0.523	-0.09	-0.464	-0.359	0.165	0.163	-0.731	0.234	-0.881	-0.467	0.525	-0.709	0.611	0.417	-0.084	0.472	-0.056	-0.569	-0.01	-0.036	-0.425	-0.728	-0.135	0.023
C3L-02900	52	0	173	66	22.2	0.496	1.264	-0.037	-0.473	0.051	-0.094	0.099	0.577	-0.745	0.25	0.246	-0.105	0.198	0.932	-0.116	0.239	1.158	0.231	-0.395	0.265	-0.812	-0.096	0.345	0.147	0.141	0.888	0.231	0.145	-0.643	0.684	-0.016	-0.513	0.488	0.205	0.013	-0.078	-0.016	-0.059	0.598	0.271	0.757	0.085	0.018	-0.166
C3L-02955	76	1	163	87	32.95	1.054	1.216	-0.047	0.104	0.093	0.535	0.22	-0.14	-0.223	-0.084	-0.126	0.26	0.243	-0.784	-0.152	0.751	-0.289	-0.154	1.611	0.099	0.204	1.217	-0.027	-0.234	-0.417	-0.453	-0.114	0.156	-0.204	0.17	0.159	-0.321	-0.472	-0.307	-0.098	-0.328	-0.333	-0.296	0.006	0.18	0.063	-0.156	0.117	-0.002
C3L-02970	58	0	173	94	31.47	-0.32	-0.207	0.257	-0.028	-0.201	-0.053	-0.112	0.195	-0.246	0.49	0.039	0.165	-0.063	0.094	0.141	0.349	0.912	-0.78	0.084	0.061	-0.324	-0.626	-0.017	0.268	0.275	0.345	-0.359	-0.713	-0.88	0.215	-0.444	-0.235	0.732	-0.445	0.082	0.359	-0.213	0.116	-0.009	-0.362	0.452	-0.246	-0.066	-0.404
C3L-02984	34	0	173	98	32.69	-1.163	-0.153	0.123	-0.035	-0.371	-0.19	0.697	0.789	-0.694	0.44	0.251	-0.303	0.03	0.463	0.024	0.451	1.265	0.034	0.422	-0.048	-0.337	0.571	-0.201	-0.634	0.287	0.273	0.37	-0.726	-0.734	0.765	-0.519	0.245	0.257	-0.062	-0.125	-0.237	0.126	0.004	-0.015	-0.366	1.124	0.148	0.116	0.233
C3L-03260	75	1	168	86	30.66	-0.638	-0.235	0.053	-0.303	-0.393	0.388	0.232	-0.158	-0.193	-0.013	0.101	-0.15	0.081	0.127	0.097	0.38	0.556	-0.487	0.598	-0.039	0.047	0.249	0.712	-0.069	0	-0.023	0.049	-0.406	-0.475	-0.15	-0.123	0.402	-0.041	0.011	-0.081	-0.177	-0.063	0.012	0.384	0.485	0.176	-0.121	-0.064	0.087
C3L-03266	61	1	163	66	24.89	0.092	0.073	-0.021	0.279	-0.43	-0.304	-0.051	-0.133	-0.193	-0.064	0.013	-0.051	-0.057	0.589	0.184	0.259	-0.355	0.013	0.423	0.074	0.168	-0.304	-0.208	0.288	0.265	-0.193	0.098	-0.154	0.131	0.557	0.348	0.08	0.217	-0.261	-0.171	0.02	-0.108	0.074	-0.241	0.12	-0.267	-0.057	-0.278	-0.268
C3L-03387	70	0	171	76	25.99	-0.848	-0.35	-0.153	-0.049	0.246	0.502	-0.032	-0.029	-0.133	0.218	-0.233	-0.083	0.094	0.643	-0.155	0.548	0.563	0.158	0.647	-0.204	0.011	-0.041	0.553	0.267	-0.39	0.682	0.617	0.232	-0.704	0.091	-0.012	0.242	-0.092	0.131	-0.001	-0.016	0.037	-0.38	-0.194	0.305	0.912	0.086	0.053	-0.017
C3L-03390	44	1	163	79	29.73	-1.125	-1.163	0.51	0.411	0.105	-0.654	0.467	0.194	0.17	0.072	-0.096	0.058	0.2	0.309	0.668	-0.167	-0.285	-0.654	-0.217	-0.29	-0.687	-0.981	-0.485	-0.229	-0.1	-0.042	0.182	-0.1	0.294	0.16	-0.329	0.392	0.468	0.218	0.325	0.387	0.505	0.102	-1.094	-0.103	-0.473	-0.248	-0.352	0.27
C3L-03392	50	1	159	71	28.08	-0.09	0.456	-0.233	0.254	0.589	-0.212	0.093	0.213	-0.377	-0.007	0.202	-0.179	-0.168	0.556	-0.043	-0.488	1.753	1.057	-0.028	-0.163	0.539	0.873	0.368	-0.29	0.214	0.547	0.854	0.222	1.053	0.572	0.094	1.251	0.884	-0.066	-0.127	-0.528	0.327	0.084	0.239	0.098	0.762	0.831	-0.396	0.881
C3L-03400	38	1	167	82	29.4	0.448	0.77	-0.019	-0.364	-0.195	-0.151	-0.073	-0.325	-0.182	-0.188	0.137	-0.451	-0.169	-0.341	-0.121	-0.331	-0.068	0.524	-0.346	-0.055	0.34	0.297	-0.824	0.032	0.232	0.301	-0.55	0.859	0.584	-0.144	0.566	-1.094	0.565	-0.284	0.154	0.323	-0.144	0.168	0.406	0.276	0.407	0.307	-0.383	-0.193
C3L-03405	59	0	168	76	26.93	0.319	0.47	0.414	-0.539	0.053	-0.341	-0.346	0.253	0.152	-0.024	0.36	0.22	0.261	-0.521	0.006	-0.25	-0.03	-0.451	-0.299	-0.001	-0.719	-0.263	0	-0.008	0.137	0.313	-0.249	-0.006	-0.506	-0.245	-0.202	-0.295	-0.148	0.165	0.373	0.155	0.237	0.294	-0.297	0.325	0.154	-0.33	-0.407	-0.341
C3L-03407	57	1	155	75	31.17	1.089	1.273	-0.11	0.005	0.243	-0.094	-0.103	-0.191	0.051	-0.346	0.079	-0.446	-0.236	-0.185	-0.1	-0.163	-0.45	1.169	-0.076	0.205	0.084	0.883	-0.09	-0.031	-0.185	0.263	-0.116	0.591	0.608	0.697	0.644	-0.039	0.363	-0.267	0	-0.004	-0.024	-0.025	0.468	-0.235	-0.197	-0.37	0.395	0.133
C3L-03681	62	1	157	76	30.72	-0.007	-0.447	-0.168	0.277	0.114	-0.016	-0.091	0.182	0.079	-0.347	-0.608	-0.67	0.029	0.344	-0.319	0.161	1.152	-0.08	0.384	-0.058	-0.013	-0.017	-0.123	-0.018	0.183	0.205	0.522	-0.355	0.665	0.823	0.28	1.151	0.904	0.05	-0.052	-0.359	0.092	0.057	0.27	0.236	0.248	1.212	-0.477	0.668
C3L-03727	71	1	150	77	34.41	0.131	-0.03	0.053	-0.345	0.128	-0.298	0.646	-0.006	0.296	0.179	-0.097	-0.162	-0.182	0.279	0.162	-0.242	-0.602	-0.832	-0.676	-0.31	-0.238	-0.146	-0.391	-0.082	-0.132	0.748	0.055	0.216	-0.005	-0.083	0.346	-0.344	-0.038	0.021	0.096	0.04	0.388	-0.039	-1.223	-0.067	0.18	0.158	-0.5	0.58
C3L-03728	80	1	152	64	27.56	0.58	0.485	-0.194	-0.17	0.31	0.34	0.525	-0.037	-0.284	0.008	-0.254	-0.044	0.167	-0.564	-0.113	-0.132	-0.789	0.594	0.772	0.017	-0.239	0.719	0.576	-0.623	-0.325	-0.218	-0.547	0.435	0.899	-0.137	0.267	-0.826	-0.294	0.173	0.035	-0.101	0.428	-0.1	-0.282	0.061	-0.57	-0.194	0.261	0.035
C3L-03744	75	0	180	79	24.27	0.057	-0.101	0.144	0.507	0.198	-0.064	0.303	0.11	0.162	0.032	0.404	-0.509	-0.137	0.251	0.619	-0.411	0.35	0.514	-0.212	0.158	0.329	1.311	0.167	0.486	0.486	0.071	-0.102	0.279	1.978	0.264	0.352	0.459	0.414	0.472	0.029	-0.306	-0.073	0.188	0.534	0.218	-0.052	0.63	-0.407	0.592
C3L-03748	64	1	165	68	24.79	0.046	-0.41	0.018	-0.158	-0.513	-0.315	0.444	-0.088	-0.083	0.019	0.021	0.04	-0.262	0.146	0.145	-0.226	-0.192	0.376	-0.55	0.114	-0.759	-0.24	-0.771	-0.033	0.275	0.569	0.338	0.496	1.143	0.181	0.1	-0.623	0.503	-0.4	0.406	0.412	0.136	0.053	-0.171	-0.716	0.007	-0.215	-0.165	-0.012
C3L-03968	60	1	160	60	23.44	0.645	1.174	0.24	-0.473	-0.338	-0.183	0.217	-0.206	0.206	0.222	-0.519	0.006	-0.253	-0.797	0.429	-0.324	-0.234	-0.338	-0.401	-0.095	-0.509	-0.827	-0.539	0.015	-0.373	-0.431	-0.886	-0.009	-0.726	-0.58	0.363	-0.946	-0.376	-0.253	0.018	0.131	-0.225	-0.081	0.003	-0.635	-0.228	-0.608	-0.187	-0.411
C3L-04084	63	1	152	55	23.82	-0.451	-0.561	-0.009	0.006	-0.149	-0.053	0.587	-0.118	0.393	0.033	-0.566	0.045	0.356	-0.26	0.235	-0.12	-0.408	-0.288	0.166	-0.148	-0.206	-0.003	-0.26	-0.509	-0.249	-0.373	-0.415	-0.232	-0.279	-0.123	-0.132	-0.486	0.147	0.027	0.055	0.141	0.318	-0.185	-0.718	0.115	-0.42	-0.297	-0.217	-0.255
C3N-00661	49	0	176	105	33	0.58	0.349	0.138	-0.099	0.031	-0.24	-0.177	0.604	0.133	-0.173	0.107	-0.235	-0.143	0.544	0.292	-0.059	-0.794	0.093	-0.066	-0.097	-0.357	-0.146	0.97	0.238	-0.215	0.067	-0.478	-0.142	0.652	0.176	0.077	1.146	0.429	-0.077	-0.188	-0.105	-0.016	-0.058	-0.358	0.635	-0.787	-0.188	-0.203	-0.487
C3N-00662	77	1	153	61	26	0.224	-0.29	0.082	0.357	-0.121	0.011	-0.242	0.343	0.071	-0.003	-0.034	0.159	-0.138	-0.298	0.336	-0.126	-0.263	0.114	0.184	0.164	-0.525	-0.457	0.162	-0.562	0.397	-0.261	-0.373	-0.172	0.067	-0.564	-0.358	-0.737	0.057	0.218	0.27	0.323	0.243	0.061	0.54	-0.211	-0.336	-0.131	0.425	-0.182
C3N-00663	39	0	182	100	30.19	0.358	0.683	-0.049	0.244	-0.375	-0.055	0.382	-0.149	0.785	-0.066	-0.231	0.031	-0.171	-0.312	-0.138	-0.055	-0.564	-0.204	-0.157	0.276	0.334	0.095	-0.054	0.464	0.521	-0.035	0.076	1.226	0.845	0.335	0.225	-0.309	-0.915	0.088	-0.396	-0.08	-0.027	-0.237	-0.534	0.623	-0.456	-0.145	-0.072	-0.18
C3N-00665	65	1	164	58	21	0.44	-0.053	0.007	0.254	0.192	-0.043	0.105	-0.114	0.232	0.139	0.244	0.17	-0.056	0.111	0.225	-0.782	-0.385	0.626	-0.215	-0.175	-0.279	-0.62	-0.8	-0.127	0.158	-0.304	0.204	0.198	0.283	0.034	0.707	-0.351	0.1	-0.325	0.085	0.218	0.47	0.217	0.136	-0.579	-0.153	0.526	0.112	0.055
C3N-01192	60	1	165	85	31	0.55	0.217	0.099	-0.148	-0.056	-0.108	0.156	-0.422	0.291	0.09	0.041	-0.199	-0.024	-0.05	-0.119	-0.318	-0.537	-0.038	-0.108	-0.089	0.858	1.701	-0.17	-0.357	-0.191	-0.374	0.18	-0.14	1.453	0.21	0.39	0.257	0.142	0.261	0.047	-0.108	0.087	0.179	-0.294	0.017	-0.539	0.318	-0.728	0.335
C3N-01196	67	0	172	90	30.42	-0.287	-0.178	0.44	0.507	0.407	-0.581	0.291	-0.251	0.646	0.092	-0.461	-0.038	0.662	0.385	0.785	-0.763	-1.271	-0.688	-0.226	-0.27	-0.988	-0.966	-1.072	-0.103	0.412	-0.495	0.078	-0.37	-0.97	0.175	-0.044	-0.01	0.275	0.259	0.052	0.54	0.6	-0.196	-1.017	-0.579	-1	-0.513	0.33	0.042
C3N-01334	64	1	160	65	25	0.586	0.066	-0.032	-0.073	-0.148	0.076	0.551	0.136	0.006	-0.059	0.006	-0.12	-0.081	-0.056	0.082	-0.24	0.356	0.266	-0.093	-0.144	-0.175	-0.023	-0.388	-0.174	-0.103	-0.087	-0.027	0.086	1.368	-0.191	-0.214	-0.339	-0.062	0.159	0.093	0.034	0.182	-0.037	-0.024	-0.687	-0.08	-0.011	-0.034	-0.005
C3N-01364	34	1	158	58	23	0.452	0.157	-0.015	-0.554	0.343	-0.306	0.097	-0.023	0.343	0.266	-0.054	-0.62	-0.077	-0.718	0.141	-0.787	-0.936	0.064	0.76	-0.509	-0.967	2.152	0.46	-0.608	-0.445	-0.752	-0.512	-0.622	0.123	-0.352	0.144	-0.211	-0.52	-0.14	0.052	-0.051	-0.189	0.15	0.079	0.289	-0.492	0.683	-0.367	0.128
C3N-01366	63	0	182	97	29.28	0.274	0.222	-0.145	0.37	0.353	-0.315	0.585	-0.262	0.006	0.03	-0.114	0.509	0.114	0.716	0.536	-0.831	-0.034	-0.053	-0.652	0.367	-0.123	-0.696	-0.929	-0.069	-0.036	0.031	-0.109	1.302	0.038	0.229	-0.155	-0.828	0.384	0.408	0.36	0.711	0.892	0.099	-0.82	-0.221	-0.295	-0.137	0.77	-0.984
C3N-01367	74	0	185	78	22	0.536	0.885	-0.075	0.189	0.017	-0.214	-0.137	-0.514	0.12	0.007	-0.234	-0.278	-0.198	-0.618	0.115	-0.208	-0.501	-0.202	0.235	0.5	0.23	0.137	0.223	-0.312	0.282	-0.536	-0.102	0.394	1.126	0.045	0.437	0.187	0.495	0.719	-0.314	-0.289	-0.496	0.232	-0.533	0.175	-0.759	-0.019	0.218	-0.167
C3N-01368	65	0	180	90	27.78	-0.394	-0.199	0.089	0.149	0.145	-0.218	0.632	0.248	0.005	0.432	-0.202	0.053	-0.023	0.108	-0.106	0.323	0.43	0.076	0.278	-0.026	-0.852	-1.188	-0.233	-0.562	0.285	0.101	-0.305	-0.639	0.785	-0.067	0.435	0.61	0.477	0.893	0.185	0.512	0.307	0.229	-0.092	-0.152	-0.062	0.091	-0.243	0.463
C3N-01369	57	1	166	56	20	1.563	2.003	0.011	-0.032	-0.144	0.037	0.083	-0.207	-0.12	-0.528	-0.538	0.117	-0.278	-0.709	0.053	0.022	-1.155	0.415	0.568	0.056	-0.072	0.438	-0.572	-0.153	0.11	-0.707	-0.556	0.252	0.204	0.123	0.057	0.045	-0.585	-0.121	0.012	-0.214	0.016	-0.216	0.356	0.497	-0.485	0.021	-0.169	0.059
C3N-01505	74	0	175	80	25.99	0.461	0.629	-0.041	-0.118	0.145	-0.122	0.253	-0.259	0.101	-0.157	0.04	0.219	0.11	-0.773	-0.092	-0.239	-0.646	0.393	-0.366	0.316	-0.305	-0.583	-0.346	-0.275	0.128	-0.743	-0.474	0.483	1.505	0.312	0.291	-0.386	-0.011	0.748	0.177	0.154	0.208	0.332	-0.238	0.312	-0.988	0.491	0.108	0.108
C3N-01515	73	1	160	71	27.73	0.123	0.654	-0.121	0.193	-0.228	-0.116	0.746	-0.305	-0.01	0.244	0.24	-0.086	0.142	0.362	0.159	-0.379	-0.009	0.59	-0.121	-0.417	-0.378	-0.179	-0.76	-0.394	0.12	-0.321	-0.047	0.179	1.913	-0.302	0.111	-0.72	0.042	0.207	0.107	0.164	0.586	0.161	0.034	-0.626	-0.112	0.644	0.005	0.388
C3N-01517	49	0	172	78	26.37	-0.358	-0.284	0.354	-0.212	-0.248	-0.286	0.352	-0.003	0.584	-0.146	-0.372	-0.072	0.031	-0.326	0.626	-0.455	-0.709	0.053	-0.379	-0.02	-0.702	0.542	0.683	-0.664	0.082	-0.249	-0.493	-0.313	-0.064	0.203	0.068	0.597	-0.231	-0.039	0.042	0.196	0.324	0.062	-0.633	0.669	-0.809	-0.133	-0.031	-0.298
C3N-01518	72	1	164	70	26.03	1.021	0.914	0.036	-0.315	0.201	-0.215	-0.089	-0.491	-0.055	0.01	0.44	-0.487	-0.361	0.115	-0.152	-0.467	-0.16	0.621	-0.327	0.033	-0.525	0.205	-0.433	0.14	-0.198	0.371	-0.362	0.44	1.465	0.249	0.355	-0.08	0.431	0.068	0.016	0.023	0.17	0.193	-0.27	0.354	-0.165	0.169	-0.454	0.085
C3N-01798	44	0	170	70	24.22	-0.176	-0.388	0.193	-0.129	0.002	0.291	-0.311	-0.496	-0.114	-0.128	-0.101	0.065	-0.165	-0.173	-0.15	0.571	-0.285	0.083	0.038	0.088	0.02	-0.516	0.628	-0.18	-0.221	0.538	-0.026	0.013	-0.046	-0.28	0.522	-0.065	-0.046	0.461	-0.014	0.181	0.253	0.093	-0.121	0.15	0.091	-0.354	0.297	-0.361
C3N-01814	48	1	153	52	22.21	0.497	0.604	-0.043	0.27	-0.376	0.298	-0.05	0.035	-0.047	0.133	-0.236	0.025	0.388	-0.193	-0.089	0.313	0.504	-0.154	0.024	0.235	0.123	-0.836	-0.348	-0.05	0.05	-0.071	0.072	-0.146	-0.758	-0.394	-0.346	0.009	0.326	-0.262	0.158	0.144	0.178	-0.26	0.04	-0.594	0.278	-0.364	-0.266	-0.35
C3N-01815	71	1	158	58	23.23	0.603	0.937	-0.062	-0.456	0.149	0.146	-1.348	-0.32	0.329	0.275	0.044	-0.447	0.06	-0.411	-0.024	-0.246	-0.608	0.42	0.556	0.309	-0.322	0.529	0.393	-0.269	-0.795	-0.229	-0.051	0.175	-0.185	0.023	0.92	-0.141	0.595	0.089	0.148	0.097	0.257	0.267	0.358	0.244	-0.471	0.19	0.348	0.095
C3N-01816	53	1	156	65	26.71	-0.315	0.052	0.253	-0.574	0.626	-0.015	0.882	0.227	0.44	-0.039	0.439	-0.439	0.319	-0.763	0.081	0.078	-0.979	0.392	-0.174	-0.148	-0.369	1.23	-0.375	-0.789	-0.007	0.289	-0.18	0.233	1.517	-0.515	1.121	0.869	-0.255	-0.504	0.277	0.339	0.532	0.477	0.656	-0.155	-0.097	0.216	0.088	0.705
C3N-01818	60	0	170	65	22.49	-0.348	0.007	-0.236	0.1	0.263	0.621	-0.132	0.098	-0.222	-0.054	0.325	-0.275	-0.122	0.127	-0.337	0.921	0.401	-0.081	-0.03	0.156	0.882	-0.096	0.374	0.182	-0.241	0.193	0.059	-0.079	-0.183	0.614	0.326	0.399	0.551	-0.381	-0.018	-0.034	0.028	0.251	-0.271	0.554	0.64	-0.035	0.109	-0.034
C3N-01851	47	0	184	103	30.42	0.171	0.32	-0.136	-0.339	-0.314	-0.047	0.748	-0.233	-0.025	-0.214	-0.196	0.016	0.258	-0.136	-0.246	0.043	0.681	0.251	-0.327	-0.038	-0.047	-0.083	0.968	-0.079	0.182	0.152	-0.355	-0.088	1.063	0.11	0.052	0.191	-0.269	-0.096	0.014	-0.308	-0.419	0.026	0.429	0.234	-0.045	0.097	0.151	0.086
C3N-01852	59	0	184	82	24.22	-1.141	0.137	0.037	-0.091	0.019	-0.062	0.543	0.24	0.063	-0.26	-0.25	-0.036	0.021	-0.094	-0.039	0.78	0.758	0.078	-0.126	-0.035	-0.115	0.803	0.856	0.154	0.138	0.228	-0.554	-0.245	-0.954	0.715	-0.189	1.057	0.561	-0.137	-0.069	-0.204	-0.361	0.011	-0.318	0.587	-0.101	-0.2	0.313	-0.21
C3N-01856	66	0	178	80	25	0.724	0.741	0.007	0.266	0.354	-0.36	0.194	0.177	0.395	0.207	0.281	-0.133	-0.347	0.413	0.509	0.263	-0.184	0.143	-0.499	0.308	-0.493	-0.076	-0.139	0.44	0.562	0.001	-0.128	0.695	0.98	0.517	0.054	-0.268	-0.399	0.29	-0.174	0.237	0.518	0.135	-0.675	0.486	0.236	0.688	-0.298	0.137
C3N-01857	69	1	164	60	22	-0.668	-0.506	-0.045	0.212	-0.496	0.388	0.233	-0.035	-0.285	-0.176	0.201	0.04	0.121	0.244	-0.08	0.46	1.504	-0.706	0.119	-0.238	0.428	-0.558	0.684	0.12	-0.32	-0.189	-0.497	-0.433	-0.12	-0.376	-0.444	0.576	0.246	0.24	-0.17	-0.096	-0.325	-0.007	0.557	-0.184	0.279	0.186	0.115	-0.857
C3N-02181	53	1	160	70	27.34	1.861	1.795	-0.072	0.036	-0.257	-0.082	0.114	0.182	-0.231	-0.093	-0.132	-0.052	-0.293	-0.129	-0.187	0.057	0.14	0.262	-0.29	-0.32	-0.081	-1.094	-0.509	0.199	0.427	-0.643	0.077	0.427	0.24	0.237	-0.178	0.003	-0.703	0.776	0.253	-0.026	0.037	0.232	-0.217	0.084	-0.305	-0.571	-0.497	0.21
C3N-02183	63	1	157	50	20.28	0.408	0.881	-0.003	-0.493	-0.047	0.008	0.171	-0.32	0.283	-0.227	0.33	-0.187	-0.189	-0.458	0.343	-0.307	-1.315	1.185	0.598	-0.281	-0.428	1.27	-0.256	0.046	-0.47	-0.133	-0.544	0.534	1.319	0.084	1.226	-0.597	-0.526	0.526	0.007	-0.008	-0.076	-0.022	1.102	-0.425	-0.301	-0.462	0.761	0.207
C3N-02185	61	1	158	50	20.03	0.422	0.54	-0.045	0.01	-0.024	0.049	-0.36	-0.016	-0.001	0.228	0.668	-0.09	-0.035	0.681	-0.055	-0.159	0.553	-0.174	-0.159	0.283	0.232	-1.075	0.114	0.268	-0.184	0.363	0.19	-0.633	-0.315	0.036	-0.136	0.181	0.607	-0.042	0.095	0.456	-0.091	0.005	-0.62	0.114	0.311	-0.151	0.048	-0.183
C3N-02186	53	0	175	67	21.88	0.006	0.258	-0.184	-0.048	-0.032	0.305	0.065	0.09	-0.082	-0.033	-0.592	-0.134	0.086	-0.176	0.048	0.319	0.587	-0.096	1.047	0.307	-0.119	-0.002	-0.145	-0.35	0.088	0.014	0.165	-0.276	-0.333	0.072	0.278	-0.1	0.197	-0.177	-0.033	0.026	-0.241	-0.121	0.108	-0.298	0.325	-0.338	0.165	-0.051
C3N-02188	59	0	180	70	21.6	0.314	-0.365	-0.028	0.281	0.069	-0.325	-0.288	0.025	0.087	0.243	-0.11	0.008	0.008	-0.126	0.107	-0.755	-0.136	0.471	-0.432	0.096	-0.85	-0.75	-0.201	-0.523	-0.2	-0.051	0.119	-0.455	0.469	0.161	-0.253	0.043	0.579	0.554	0.247	0.335	0.71	0.165	-0.506	-0.242	-0.282	-0.599	-0.139	0.171
C3N-02190	53	0	182	75	22.64	0.546	0.61	0.335	0.055	0.078	-0.012	0.017	0.146	0.273	-0.438	-0.002	-0.167	-0.038	-0.551	-0.121	0.52	-0.308	0.797	0.156	0.145	-0.225	-0.083	-0.221	-0.183	0.241	0.224	0.017	0.014	0.199	0.533	0.525	-0.186	0.584	-0.669	0.124	0.341	0.39	0.274	0.507	-0.225	0.001	-0.271	0.044	-0.044
C3N-02255	88	0	172	70	23.66	-0.536	-0.151	-0.044	-0.14	0.189	0.547	-0.117	0.493	0.185	0.248	-0.125	-0.202	0.118	0.025	-0.221	1.053	0.715	-1.032	0.269	0.16	1.294	1.356	-0.297	0.153	1.039	-0.01	-0.162	-0.075	-0.417	-0.378	-0.444	0.13	-0.081	-0.69	-0.292	-0.39	-0.053	-0.12	-0.519	-0.081	0.049	-0.089	-0.245	-0.725
C3N-02256	65	0	181	112	34	-0.529	-0.036	0.055	0.039	-0.449	0.128	-0.022	-0.399	-0.071	-0.23	-0.216	-0.021	-0.098	0.779	0.148	0.432	0.388	-0.717	0.161	-0.112	0.059	-0.009	0.368	-0.035	-0.38	0.664	0.088	-0.098	-0.125	-0.072	0.253	-0.012	0.306	0.083	0.069	0.151	0.271	-0.048	-0.443	0.141	0.335	-0.487	-0.155	-0.755
C3N-02769	53	0	170	65	22.49	1.016	0.479	0.178	0.245	0.008	0.035	0.1	0.208	0.324	0.346	-0.51	0.204	0.172	0.372	0.075	-0.477	-0.115	-0.616	0.141	-0.002	0.639	0.232	-0.671	0.09	0.717	-0.624	0.055	0.468	0.204	-0.085	-0.34	0.366	0.204	0.003	0.25	-0.397	-0.005	0.102	-0.857	-0.592	0.378	0.572	-0.411	0.27
C3N-02770	70	0	170	75	25.95	0.503	0.633	0.104	0.472	0.377	0.408	0.05	-0.012	0.135	-0.156	-0.463	0.126	0.181	-0.883	-0.191	0.602	0.026	0.114	0.391	0.501	0.157	-0.573	-0.299	-0.292	0.273	-0.29	-0.211	-0.46	-0.508	-0.195	-0.132	-0.158	-0.399	0.036	0.02	-0.062	-0.035	-0.153	0.149	-0.404	-0.144	-0.348	0.359	-0.249
C3N-02782	47	1	164	56	20.82	0.226	-0.123	0.473	-0.101	-0.617	-0.421	0.653	-0.28	0.033	-0.455	0.206	-0.03	-0.21	0.374	-0.268	-0.064	-0.856	-0.184	-0.367	-0.117	0.666	-0.239	-1.02	0.17	0.588	0.174	0.156	0.118	-0.024	-0.017	-0.241	0.189	-0.499	0.146	0.026	0.423	1.684	0.142	-0.137	-0.358	-0.145	0.589	0.001	-0.508
C3N-02783	24	1	153	43	18.37	1.078	1.408	-0.335	-0.246	-0.235	0.229	0.463	-0.176	-0.162	-0.122	-0.069	-0.105	-0.159	-1.169	-0.583	0.396	0.017	0.138	0.565	-0.037	-0.167	0.104	0.382	-0.58	0.145	-0.161	-0.528	0.407	0.365	-0.093	-0.186	-0.232	-0.615	0.029	-0.218	-0.216	-0.491	-0.202	0.229	0.275	0.308	-0.209	0.445	0.602
C3N-02784	37	0	175	90	29.39	-0.325	0.168	0.017	0.182	0.326	-0.099	1.019	-0.602	-0.018	0.279	0.056	-0.362	-0.036	-0.485	-0.196	-1.164	-0.51	0.096	-0.316	0.022	-0.628	-0.572	-0.794	0.077	-0.044	0.462	-0.68	0.004	1.282	0.221	0.901	-0.531	0.403	0.773	-0.001	0.203	0.556	-0.25	-0.67	-0.518	-0.57	0.427	-0.092	-0.079
C3N-02785	69	0	178	75	23.67	0.292	0.691	0.37	0.196	-0.152	0.457	0.017	-0.838	0.022	-0.177	-0.239	0.102	0.054	0.416	-0.305	0.871	-0.221	-0.033	-0.254	-0.006	0.576	1.122	0.193	0.573	0.143	0.116	0.142	-0.061	0.501	0.176	0.204	0.296	-0.292	-0.1	0.065	-0.283	-0.263	-0.237	0.289	-0.15	-0.308	-0.185	0.029	-0.44
C3N-02786	39	1	166	67	24.31	0.695	1.01	0.527	0.366	0.185	-0.317	-0.097	-0.477	0.235	0.02	-0.133	-0.457	-0.563	-0.02	-0.113	0.748	-0.767	0.318	-0.226	-0.243	0.153	-0.713	-0.821	0.265	-0.273	0.023	-0.057	0.537	0.965	-0.533	1.156	-0.079	-0.039	-0.885	-0.466	0.064	-0.018	-0.023	0.017	-0.848	-0.572	0.758	-0.543	-0.273
C3N-02788	64	0	170	68	23.53	-0.327	-0.34	-0.382	0.177	-0.25	0.738	0.114	-0.201	-0.477	0.039	0.078	0.051	0.086	-0.234	-0.379	1.007	0.894	0.274	0.736	0.107	0.57	-0.097	0.372	0.029	0.229	0.239	0.525	-0.177	-0.301	0.328	0.274	0.414	0.046	0.206	-0.218	-0.159	-0.203	0.554	1.201	-0.281	0.511	-0.036	0.073	0.041
C3N-03070	65	1	165	65	23.88	1.942	1.658	-0.048	-0.526	-0.495	-0.201	-0.243	-0.048	-0.565	-0.037	0.401	0.139	0.446	0.208	0.029	0.67	1.287	0.014	-0.077	0.009	-0.21	0.611	1.2	0.243	-0.182	0.463	-0.22	-0.144	-0.298	-0.261	-0.219	0.16	-0.365	-0.606	-0.347	-0.017	-0.621	-0.408	0.005	0.771	0.681	-0.062	0.117	-0.071
C3N-03088	31	1	153	46	19.65	0.279	0.837	-0.519	0.408	-0.201	1.048	0.236	-0.264	-0.348	0.027	-0.352	-0.087	0.191	-0.777	-0.301	1.167	-0.39	0.601	1.609	0.12	0.391	0.415	0.372	-0.19	-0.118	-0.348	-0.181	0.209	-0.245	-0.062	0.581	0.173	-0.395	0.444	-0.189	-0.429	-0.298	-0.302	0.802	-0.059	0.04	-0.367	0.658	0.382
C3N-03180	53	0	165	85	31.22	1.046	1.152	-0.177	0.043	-0.401	0.451	-0.382	-0.469	-0.121	-0.111	-0.166	-0.046	-0.101	-0.696	-0.446	0.142	-0.71	0.286	1.547	0.473	0.613	1.33	-0.482	-0.078	0.111	-0.34	-0.061	0.365	-0.184	-0.186	0.075	-0.176	-0.389	-0.059	-0.273	-0.308	-0.355	-0.454	0.475	-0.153	0.149	0.639	0.193	0.08
C3N-03182	47	0	170	73	25.26	-0.425	-0.734	0.283	0.501	-0.07	-0.298	-0.502	-0.476	-0.148	0.264	0.577	-0.603	-0.671	0.483	0.58	-0.974	-1.293	0.468	-0.086	-0.047	0.816	0.657	-1.304	0.565	-0.442	0.715	0.242	1.343	0.385	0	1.38	-1.044	0.562	0.038	-0.001	0.829	0.341	-0.237	0.222	-1.12	0.016	1.122	0.746	-0.367
C3N-03183	53	0	175	80	26.12	0.231	0.427	0.42	0.304	0.206	-0.434	0.151	0.209	0.474	0.069	0.119	-0.27	-0.079	0.008	0.532	-1.022	-1.077	-0.449	-0.542	-0.517	0.192	0.013	-0.527	-0.315	0.085	-0.193	-0.432	1.35	-0.342	-0.351	0.356	-0.159	-0.243	0.331	0.171	0.04	0.188	0.038	-0.29	-0.767	0.001	-0.11	-0.164	0.755
C3N-03184	35	0	185	90	26.3	-0.635	-0.479	0.647	-0.05	-0.007	-0.511	0.102	0.128	0.277	-0.147	-0.284	-0.055	0.128	0.416	0.562	0.5	-0.543	-0.782	-0.317	-0.232	0.037	-0.167	0.691	-0.152	-0.54	-0.273	-0.078	-0.659	-0.63	-0.053	-0.338	0.476	0.204	0.201	0.196	0.315	0.507	0.257	-0.877	0.733	-0.624	-0.722	0.125	-0.751
C3N-03186	54	1	158	54	21.63	0.617	0.767	-0.232	0.051	-0.205	0.514	0.152	-0.307	-0.298	-0.036	-0.153	0.075	-0.091	-0.171	0.108	0.737	0.412	0.238	0.061	0.064	0.171	0.122	0.208	0.068	0.006	0.006	0.203	-0.245	0.181	0.205	-0.153	0.515	0.217	-0.193	-0.212	-0.116	-0.251	-0.368	0.324	-0.147	0.262	0.005	0.041	-0.361
C3N-03188	54	0	175	88	28.73	-0.06	-0.527	-0.269	-0.176	-0.496	0.45	-0.533	-0.399	-0.465	-0.071	-0.275	-0.226	0.107	-0.008	-0.263	0.894	0.009	-0.614	0.376	0.196	0.807	1.432	1.066	0.205	-0.352	0.939	0.075	-0.222	1	0.045	0.134	0.643	0.415	-0.622	-0.27	-0.195	-0.235	-0.158	-0.303	0.764	0.48	0.35	-0.267	-0.37
C3N-03473	30	1	175	62	20.24	-0.899	-0.333	0.404	-0.57	0.423	0.115	0.366	0.194	0.317	0.142	-0.173	-0.488	0.281	-0.203	0.289	-0.329	-0.467	0.293	0.26	-0.401	-0.946	0.489	-0.16	-0.706	0.679	-0.265	-0.358	0.329	-0.969	-0.807	-0.207	-0.884	0.436	-0.033	0.094	0.281	-0.071	-0.2	-0.517	-0.301	0.04	-0.632	0.685	-0.287
[truncated: 5,000 more columns]
