# Supplementary material for: GLIO-Select: Machine Learning-Based Feature Selection and Weighting of Tissue and Serum Proteomic and Metabolomic Data Uncovers Sex Differences in Glioblastoma
Source: Int J Mol Sci. 2025 May 2;26(9):4339. doi: 10.3390/ijms26094339 (PMC12072282; doi:10.3390/ijms26094339)
Supplement: Supplementary file 1 [file ijms-26-04339-s001.zip › ijms-3522541-Datasets_final_v2/Datasets/mergedCPTAC_GBM_metabolome.csv]

case	age	gender	height	weight	bmi	2-hydroxybutyric acid	2-hydroxyglutaric acid	3-hydroxybutyric acid	3-phosphoglycerate	aminomalonic acid (spectralmatch)	cholesterol (spectral match)	citricacid	creatinine	D (+) galactose	D-fructose-6-phosphate	D-gluconic acid	D-glucose	D-glucose-6-phosphate	DL-2-Aminoadipic acid (spectral match)	DL-3-aminoisobutyric acid (spectral match)	DL-isoleucine	D-malic acid	D-mannitol	D-sorbitol	fumaric acid	galactitol	glyceric acid	glycerol 3-phosphate	glycine	glycolic acid	homocysteine	hypotaurine	L-2-aminoadipic acid	lactic acid	L-alanine	L-cysteine	L-glutamic acid	linoleic acid	L-leucine	L-lysine	L-methionine	L-mimosine	L-proline	L-pyroglutamic acid	L-serine	L-threonine	L-valine	maltose	myo-inositol
C3L-00365	59	1	162	54	20.61	21.352	22.067	22.042	21.856	22.512	25.022	21.563	20.382	22.399	21.878	16.239	25.629	22.584	22.717	21.657	22.056	22.181	23.867	21.276	22.757	26.114	18.197	23.804	26.12	17.674	20.25	25.375	18.072	25.26	25.111	22.999	23.69	20.077	23.157	23.582	20.988	20.76	26.107	26.251	25.755	25.001	23.779	20.804	26.003
C3L-00674	45	0	193	102	27.44	21.501	20.905	21.558	21.841	21.971	26.163	21.053	20.836	23.055	19.973	17.088	26.061	19.212	22.783	17.684	21.824	22.302	23.766	25.287	21.968	23.717	19.183	24.092	25.807	18.111	19.371	23.752	16.292	25.547	25.071	22.306	24.066	20.063	23.527	23.53	19.928	22.081	23.045	25.878	24.288	23.894	24.267	22.601	25.142
C3L-00677	69	1	164	52	19.32	23.076	21.05	23.77	21.054	20.806	25.408	20.074	21.859	19.107	19.835	22.534	21.394	18.672	24.737	20.047	23.47	22.689	23.931	24.749	22.554	26.279	19.14	24.104	25.42	18.599	21.024	21.994	19.648	25.616	25.639	22.326	23.736	20.261	24.232	22.614	19.024	21.479	23.878	26.117	24.761	24.532	24.722	20.846	26.549
C3L-01043	59	0	170	70	24.22	21.575	20.932	21.828	22.358	23.176	25.457	21.165	20.455	18.59	20.69	16.753	23.778	21.128	24.26	18.773	22.892	22.359	17.796	19.992	21.925	17.785	19.35	24.073	26.51	17.666	21.201	25.603	20.802	25.502	25.458	23.706	24.128	20.833	24.12	24.27	21.724	22.085	24.358	26.033	25.716	24.764	24.64	21.671	25.446
C3L-01045	73	1	165	60	22.04	20.778	20.812	23.079	21.704	22.22	26.284	19.19	20.842	17.377	21.852	17.806	23.008	22.674	22.862	17.597	23.409	22.812	17.539	18.439	20.662	19.424	20.601	23.071	26.219	17.923	18.139	21.282	18.392	26.003	25.245	24.112	24.581	21.357	24.805	23.84	22.103	22.17	23.809	25.872	25.811	24.544	24.781	22.278	26.768
C3L-01048	60	0	168	69	24.45	21.326	21.541	21.291	22.008	23.112	25.629	19.652	21.893	17.99	19.862	23.406	22.353	19.735	23.904	22.483	20.739	22.471	16.502	19.349	20.002	17.396	19.479	23.499	26.665	18.147	18.959	23.305	17.729	25.838	25.096	24.073	24.317	20.62	23.744	23.688	21.284	22.536	23.543	26.326	25.544	24.871	24.177	22.45	26.433
C3L-01049	46	0	172	86	29.07	21.201	20.536	21.82	20.711	22.62	25.554	21.52	21.025	20.424	20.919	22.788	24.531	21.833	24.08	18.111	19.195	22.906	18.681	20.719	22.309	18.048	18.353	24.268	25.769	17.794	14.067	23.657	16.926	25.587	25.447	21.917	24.476	19.907	23.382	23.409	20.893	21.787	23.183	25.737	24.389	23.88	24.19	21.087	26.41
C3L-01149	48	0	173	91	30.41	20.901	20.265	21.749	18.734	22.777	25.265	20.636	22.43	16.601	14.836	23.327	19.285	16.431	21.386	22.3	22.47	22.917	20.555	21.805	20.382	18.835	18.785	23.729	26.321	17.618	18.596	24.597	16.192	25.205	26.211	22.781	24.36	19.84	23.595	24.201	20.521	21.806	24.478	25.724	24.467	25.232	24.458	19.639	25.883
C3L-01157	66	1	162	75	28.58	22.588	22.696	21.914	21.201	23.61	26.229	21.26	22.271	18.983	22.302	17.242	22.515	23.067	23.053	19.959	23.535	23.256	18.51	20.045	19.187	20.442	19.064	25.2	26.364	19.764	20.616	20.569	18.76	25.931	25.905	21.145	25.558	20.51	23.942	23.871	21.304	23.097	24.061	25.382	26.103	25.353	24.751	20.936	26.124
C3L-01887	48	0	178	95	30.11	21.355	20.943	22.086	21.178	21.212	26.145	21.05	22.191	19.535	20.121	23.114	23.171	19.521	22.463	19.971	21.723	22.355	23.506	25.436	22.106	21.235	18.604	24.552	25.332	18.536	20.971	24.002	18.608	25.266	24.878	21.679	24.97	19.527	22.797	22.537	18.304	22.49	23.852	26.089	25.078	24.51	23.965	20.47	26.137
C3L-02041	51	1	170	56	19.46	21.983	26.08	21.748	21.62	22.051	24.671	21.902	21.031	21.017	21.955	23.211	24.27	22.697	22.724	19.005	22.694	22.358	22.934	20.142	21.484	22.878	17.666	24.85	25.521	17.347	17.723	23.533	20.776	24.843	25.255	22.438	23.983	18.704	23.555	23.351	21.464	21.252	23.996	25.545	24.006	24.265	24.113	21.101	25.637
C3L-02465	50	0	180	125	38.34	22.114	21.232	21.39	21.211	21.956	24.986	21.174	21.571	20.922	21.997	22.165	24.311	22.862	22.94	19.133	22.636	22.598	22.38	21.355	18.156	22.762	19.013	24.429	25.064	18.487	19.474	23.22	17.464	24.731	25.297	21.969	23.657	19.328	23.631	22.293	21.211	20.459	24.86	25.694	25.605	24.784	23.979	21.767	25.524
C3L-02504	71	0	168	70	25.07	21.223	20.871	21.103	20.596	21.987	24.885	21.471	19.767	21.159	21.988	22.878	24.571	22.039	23.278	17.846	22.385	22.086	23.986	25.526	22.213	26.272	18.939	24.622	26.28	16.988	20.995	23.85	17.244	25.384	25.58	22.406	23.888	20.554	23.456	22.858	19.066	20.607	24.316	25.612	24.001	24.053	24.425	21.307	26.161
C3L-02542	58	1	160	67	26.21	21.254	22.201	23.85	20.468	22.419	25.572	22.187	22.453	17.521	19.441	23.897	22.003	19.835	19.58	17.683	13.313	22.975	24.297	25.869	19.952	26.366	18.95	24.645	26.651	18.312	18.14	24.001	21.043	25.912	25.415	21.876	25.644	19.468	23.128	22.696	21.255	22.208	21.14	26.753	24.882	24.381	23.801	21.146	26.26
C3L-02642	77	0	172	70	23.66	21.309	20.964	20.296	19.691	21.372	25.109	21.201	21.952	18.259	22.087	22.227	21.778	22.67	22.14	18.005	21.748	22.85	22.835	24.88	21.87	25.19	17.421	24.267	24.663	17.91	21.971	23.853	16.196	24.639	24.615	22.031	23.784	19.563	22.635	22.494	15.394	21.849	23.17	25.202	24.506	24.024	23.745	19.225	25.394
C3L-02704	54	0	180	98	29.98	20.911	20.625	21.668	20.729	23.495	24.938	21.444	20.511	22.714	22.749	22.941	25.558	23.34	23.317	19.185	22.065	22.45	23.17	21.481	20.357	23.387	18.133	24.42	26.556	18.094	18.151	25.027	16.923	25.068	25.347	22.22	23.549	19.451	23.1	23.159	16.789	21.77	23.411	25.73	24.768	24.713	23.929	20.401	25.099
C3L-02705	60	0	196	98	25.61	21.783	20.067	21.606	21.514	21.369	25.744	21.335	20.788	23.261	20.237	22.735	25.992	20.041	22.235	18.072	21.588	21.538	23.464	25.037	20.737	23.466	18.823	24.464	24.922	18.276	20.016	23.432	17.202	25.005	24.536	22.098	23.886	20.138	23.189	22.847	16.564	21.201	23.096	25.461	24.521	24.114	23.853	20.94	25.174
C3L-02707	58	0	178	68	21.52	21.149	20.769	21.794	21.516	22.339	25.573	21.819	22.046	21.24	22.141	20.36	24.726	22.429	22.544	20.492	21.445	23.302	23.151	21.845	22.314	20.618	18.85	25.078	26.338	17.946	22.439	22.9	20.169	25.359	25.19	22.526	24.72	19.338	22.662	21.933	20.218	21.799	22.799	25.838	24.972	24.321	23.65	20.726	25.912
C3L-02708	43	0	188	166	46.97	21.252	26.907	22.017	22.297	21.193	25.446	21.082	20.264	22.316	19.992	23.269	25.759	19.038	23.529	19.189	21.27	21.669	23.806	22.065	22.313	25.822	19.025	26.244	25.351	18.387	15.543	22.067	17.884	25.258	25.013	21.576	23.347	20.465	23.188	22.392	19.654	19.965	23.357	25.874	23.473	24.212	24.161	20.245	26.504
C3L-02900	52	0	173	66	22.2	22.607	26.636	23.064	21.543	22.418	24.996	21.363	21.909	20.095	23.742	21.215	23.846	24.025	21.45	19.479	23.18	22.861	18.15	19.33	21.739	18.547	19.571	26.108	26.176	18.953	21.708	24.477	19.608	25.327	24.575	21.958	23.349	17.431	24.077	22.608	21.807	20.915	24.289	25.969	25.007	24.552	24.854	21.36	26.102
C3L-02970	58	0	173	94	31.47	22.948	22.786	22.058	20.777	20.704	26.537	21.874	20.716	19.163	23.397	23.674	22.958	23.846	21.867	19.21	22.57	23.181	22.697	21.225	22.246	20.51	19.337	24.718	26.208	17.42	20.062	24.418	14.449	26.544	25.03	21.7	23.501	20.082	23.892	22.918	20.456	22.164	25.118	26.143	24.958	24.759	24.13	21.287	25.905
C3L-02984	34	0	173	98	32.69	21.942	26.576	19.556	21.3	17.814	26.505	21.971	22.63	21.383	22.166	23.178	24.771	22.632	20.835	16.191	22.052	22.294	18.441	19.715	21.485	21.051	20.486	26.301	24.427	19.068	21.203	21.683	17.374	25.238	20.364	22.088	23.788	20.516	22.21	20.759	19.803	23.153	20.858	25.734	24.264	24.112	23.675	20.544	26.788
C3L-03266	61	1	163	66	24.89	21.797	21.301	21.21	21.193	21.523	25.771	20.668	21.109	21.314	21.343	22.431	24.498	21.646	21.938	18.286	21.543	22.233	23.487	25.023	21.264	25.716	18.744	23.736	25.163	18.39	20.691	23.903	16.776	25.201	24.547	22.353	22.994	19.229	22.782	22.148	20.145	21.526	23.355	25.343	24.464	23.809	23.512	22.277	25.345
C3L-03407	57	1	155	75	31.17	22.57	21.349	22.291	20.287	20.322	25.182	22.418	19.568	23.503	21.256	22.212	25.855	21.721	22.338	17.535	21.042	22.055	20.919	25.103	20.559	23.2	17.898	24.362	25.336	17.648	18.56	25.02	16.698	24.262	24.529	21.094	23.434	18.988	22.996	22.958	20.685	21.182	21.181	25.621	24.408	23.994	22.579	21.201	25.313
C3L-03681	62	1	157	76	30.72	22.148	22.186	20.954	20.769	20.439	23.336	21.059	20.165	22.232	22.745	20.828	25.146	23.508	21.201	19.041	21.556	22.417	22.506	22.542	18.241	21.168	18.782	23.966	25.052	16.888	18.684	22.292	16.787	25.261	25.381	22.25	23.29	18.849	21.991	23.652	19.517	21.967	23.159	25.359	24.992	24.225	23.242	20.442	25.39
C3L-03727	71	1	150	77	34.41	21.336	20.603	23.296	20.95	21.603	25.376	21.285	21.268	26.155	20.783	22.45	21.211	21.051	22.335	19.797	22.73	22.271	23.834	25.435	19.684	25.911	19.195	23.923	25.74	18.014	19.018	25.077	18.74	25.281	25.723	22.409	24.183	19.6	23.546	22.443	21.374	21.88	24.619	25.911	25.32	24.465	24.045	20.175	26.01
C3L-03728	80	1	152	64	27.56	22.109	20.652	23.302	20.387	22.033	25.46	21.751	20.704	20.182	21.201	23.901	23.338	21.601	23.553	17.406	22.31	22.212	23.329	19.642	18.03	22.91	17.935	24.247	25.716	17.342	16.736	24.578	19.319	24.978	24.848	21.932	24.19	19.273	23.379	23.436	21.443	21.986	23.337	25.654	24.601	24.112	23.792	21.251	25.812
C3L-03748	64	1	165	68	24.79	21.822	21.131	22.554	21.404	22.877	25.013	21.824	20.979	21.285	20.881	16.911	24.484	21.075	21.718	17.724	22.378	22.438	23.586	24.847	21.818	23.099	18.593	23.262	26.615	17.314	18.533	24.268	18.42	25.367	25.537	21.772	24.001	19.507	23.294	23.313	21.415	20.873	24.04	25.639	23.942	24.267	24.177	20.967	24.871
C3L-03968	60	1	160	60	23.44	20.64	21.572	22.768	21.246	22.105	26.095	21.952	20.101	21.268	19.465	23.061	24.69	19.304	21.138	17.495	20.077	22.569	23.714	24.882	21.673	23.538	18.326	24.537	26.01	17.921	17.204	23.059	18.665	25.428	24.929	23.091	24.44	20.533	23.057	23.448	20.8	21.622	23.849	25.613	24.612	23.924	23.546	20.363	24.606
C3L-04084	63	1	152	55	23.82	20.265	21.152	21.665	21.397	23.326	25.158	21.733	21.502	19.263	21.235	22.766	22.691	21.709	23.448	20.655	22.097	22.64	23.243	19.478	18.709	22.937	18.009	24.213	26.589	16.49	18.653	23.926	20.733	25.028	25.01	22.501	24.736	19.768	22.753	23.593	20.681	21.759	23.405	25.643	25.223	24.709	23.858	21.582	25.578
C3N-00661	49	0	176	105	33	22.238	20.751	21.464	21.413	21.789	25.725	21.338	19.315	18.855	20.091	23.729	22.291	19.83	23.742	20.798	21.995	22.241	23.724	21.577	22.551	19.143	19.018	23.38	25.561	18.04	21.244	23.611	17.002	25.777	25.771	22.865	23.692	20.844	23.851	22.872	21.337	21.121	24.727	25.958	25.345	24.596	24.459	20.7	24.631
C3N-00662	77	1	153	61	26	20.712	21.365	20.895	20.817	22.483	25.389	21.977	22.017	16.993	20.039	19.853	21.448	19.597	22.35	21.013	22.777	22.644	24.396	26.014	21.911	26.473	18.936	25.236	26.313	18.225	20.624	24.389	21.378	25.364	25.846	22.887	24.977	20.364	23.847	23.164	22.025	21.282	24.468	26.175	25.028	24.693	24.436	21.223	26.194
C3N-00663	39	0	182	100	30.19	22.078	25.965	21.269	21.972	21.124	25.637	22.169	21.139	20.93	20.836	23.188	24.407	21.326	22.821	16.437	23.25	22.169	23.947	25.595	21.45	26.324	19.123	25.096	25.152	18.442	19.292	22.933	16.061	25.933	25.502	23.257	23.304	19.519	24.285	23.601	22.008	19.802	24.125	25.694	24.459	24.615	24.897	22.693	26.609
C3N-00665	65	1	164	58	21	21.499	21.875	23.153	21.448	23.123	25.399	21.477	19.499	21.743	20.141	20.199	25.1	20.209	23.46	21.104	22.62	22.406	23.777	23.902	22.305	23.953	17.989	23.508	26.945	17.704	17.635	23.536	20.009	25.139	25.217	22.965	24.663	20.062	23.537	23.718	21.017	20.609	23.095	26.009	24.786	24.282	24.53	20.845	23.927
C3N-01192	60	1	165	85	31	22.409	21.04	21.916	21.897	22.01	26.01	22.266	19.143	18.541	20.618	17.756	22.461	20.119	23.324	18.181	22.011	23.652	18.544	19.613	22.478	19.86	19.865	23.961	26.697	19.781	21.217	24.376	18.022	25.4	25.692	22.413	25.026	20.321	23.768	23.05	20.376	22.059	21.011	26.412	25.152	24.374	23.688	22.278	25.713
C3N-01196	67	0	172	90	30.42	21.789	21.611	20.942	20.759	23.487	25.037	21.708	18.822	18.96	21.775	21.927	22.672	22.647	24.762	20.546	22.85	22.233	19.857	21.947	21.669	19.77	17.599	24.381	26.792	17.231	18.516	23.821	22.968	25.238	25.803	22.61	24.661	20.012	23.821	24.147	21.871	20.615	25.335	25.862	25.17	24.915	24.678	21.319	25.539
C3N-01334	64	1	160	65	25	21.929	21.117	22.292	21.017	22.45	24.897	20.943	21.656	21.604	20.587	16.879	24.828	20.74	24.122	22.134	22.726	21.98	22.613	22.067	21.043	19.279	18.507	24.577	26.112	17.659	20.367	23.932	22.208	24.929	24.877	21.618	24.142	19.189	23.314	22.864	21.6	20.875	23.725	25.631	25.126	24.626	23.983	20.679	25.258
C3N-01364	34	1	158	58	23	20.966	20.71	21.43	21.043	22.147	25.363	21.174	21.493	20.304	17.93	22.804	23.83	17.088	23.06	19.877	22.476	21.985	23.51	22.095	18.909	23.769	18.958	23.68	26.434	17.835	18.825	23.407	17.435	25.542	25.528	23.407	24.08	19.673	23.991	23.574	21.792	20.632	24.162	25.876	24.932	24.711	24.372	21.125	26.299
C3N-01368	65	0	180	90	27.78	21.863	21.143	22.06	20.907	22.662	24.91	20.819	20.778	22.361	22.891	19.938	25.341	23.488	22.199	22.471	22.745	22.59	22.615	23.958	18.692	21.055	18.95	24.243	26.085	17.867	22.031	25.464	20.013	25.064	25.199	22.796	24.1	19.701	23.247	23.399	20.569	21.365	23.537	25.845	25.452	24.36	23.829	20.965	25.228
C3N-01369	57	1	166	56	20	21.782	22.062	22.465	21.169	21.135	27.329	21.695	18.974	19.882	19.012	19.943	23.683	19.101	20.007	17.764	17.877	21.559	24.567	26.333	22.32	22.85	18.912	24.049	25.203	18.402	17.05	23.982	16.124	25.76	24.601	23.526	23.441	22.012	23.418	23.992	19.78	21.304	18.679	26.162	22.289	23.54	24.011	21.981	24.239
C3N-01505	74	0	175	80	25.99	21.614	21.383	21.583	22.572	22.376	26.064	21.326	18.799	22.301	19.835	20.707	25.636	18.795	23.564	16.672	22.782	22.523	17.453	19.124	22.266	19.505	18.924	23.985	26.473	18.438	19.985	24.001	16.643	25.619	25.733	22.799	24.55	19.946	24.145	23.689	21.947	21.952	23.911	26.134	24.302	24.523	24.696	21.668	25.625
C3N-01515	73	1	160	71	27.73	22.372	21.946	21.41	21.207	22.406	25.854	21.99	20.984	21.201	19.785	15.877	24.587	16.939	23.625	17.586	18.224	22.54	23.501	25.182	22.27	20.157	19.67	24.229	26.395	17.951	18.949	24.542	16.841	25.63	25.256	22.8	24.65	19.611	22.895	23.075	21.627	21.23	20.096	26.466	23.729	24.476	23.792	21.207	25.61
C3N-01517	49	0	172	78	26.37	21.226	20.501	21.398	21.061	23.279	25.075	21.651	20.47	19.321	19.898	19.949	22.952	19.985	22.546	21.249	22.787	22.719	23.366	25.115	22.089	25.653	19.008	23.268	26.654	18.676	21.683	23.758	20.188	25.155	25.242	22.964	24.348	20.788	23.589	23.127	18.309	21.496	24.661	25.715	25.042	24.561	24.234	23.017	25.283
C3N-01518	72	1	164	70	26.03	22.354	20.946	22.3	20.516	23.185	25.398	21.568	20.361	19.939	20.917	22.898	23.285	21.878	25.379	21.594	22.438	22.604	23.731	23.025	21.913	23.283	18.685	24.525	26.694	17.863	16.974	24.832	20.889	25.504	25.309	22.964	23.986	19.842	23.937	24.172	19.602	21.151	24.513	25.864	25.567	24.738	24.466	20.224	25.565
C3N-01798	44	0	170	70	24.22	22.182	21.17	22.316	21.201	22.296	25.286	21.14	21.87	18.337	20.937	22.739	21.96	20.85	21.04	21.208	22.706	22.815	23.33	25.107	21.518	23.272	18.121	24.557	25.852	17.363	20.198	24.224	20.508	25.109	25.058	22.109	24.753	19.654	23.281	22.395	20.881	21.669	24.559	25.715	25.208	24.257	24.121	21.626	25.389
C3N-01814	48	1	153	52	22.21	20.248	21.301	21.998	20.791	21.957	25.163	21.36	21.368	19.298	21.201	22.769	21.979	21.543	23.183	22.3	21.835	22.179	23.438	23.634	21.845	25.833	18.366	23.83	25.791	18.026	20.82	22.433	18.417	25.049	24.575	21.791	23.913	19.477	23.334	22.852	18.362	21.22	23.573	25.86	25.318	24.453	23.689	21.658	25.171
C3N-01815	71	1	158	58	23.23	21.201	22.207	21.163	19.077	23.32	26.864	22.267	21.202	19.855	22.66	23.39	23.488	23.354	24.272	18.714	20.904	22.969	24.735	22.166	22.146	24.819	18.291	24.662	27.228	18.511	18.289	23.964	15.041	26.444	26.1	23.152	24.682	20.104	24.426	24.163	20.689	22.06	23.813	26.718	25.717	25.016	24.799	22.744	26.063
C3N-01816	53	1	156	65	26.71	20.997	21.772	21.997	20.81	22.048	25.103	21.404	21.557	16.36	20.023	23.409	20.223	19.276	24.809	20.732	22.901	22.488	23.598	25.627	21.469	25.945	18.927	24.621	26.263	18.52	18.125	23.321	19.299	25.458	25.296	21.776	23.709	20.321	23.902	23.295	19.634	20.915	24.247	26.042	25.391	24.676	24.454	21.186	26.366
C3N-01818	60	0	170	65	22.49	20.359	22.268	20.254	19.132	20.96	26.129	20.789	21.329	18.407	20.623	24.571	22.239	21.049	22.811	18.74	21.788	22.033	22.236	22.95	21.096	24.474	17.606	24.637	25.679	19.589	21.861	22.22	21.179	26.736	25.739	21.81	24.96	21.875	23.358	20.463	21.315	20.374	24.045	27.043	25.462	24.604	24.414	20.956	25.64
C3N-01852	59	0	184	82	24.22	22.388	21.499	21.55	21.547	21.96	25.762	21.479	21.388	20.708	19.793	23.495	23.815	19.41	22.982	20.87	22.708	22.942	24.007	20.341	22.894	26.076	19.216	23.713	25.404	18.773	19.812	23.028	16.246	25.883	25.576	22.966	24.044	20.178	23.922	22.782	21.708	22.223	24.335	26.32	25.626	25.084	24.245	21.883	25.211
C3N-01856	66	0	178	80	25	21.761	21.312	21.86	20.337	21.198	26.018	21.915	20.334	19.708	20.445	20.237	23.336	20.079	22.896	17.09	23.212	22.41	24.1	26.004	21.823	25.979	20.098	22.662	25.886	18.397	18.588	22.717	16.648	26.138	25.351	23.362	23.626	23.058	24.239	23.875	22.406	20.036	23.489	25.864	24.832	24.507	24.961	21.319	23.848
C3N-02181	53	1	160	70	27.34	22.058	21.907	21.754	20.793	22.26	25.962	22.034	19.595	18.855	21.175	23.754	22.487	21.917	24.912	22.15	22.049	22.013	24.926	23.054	22.326	27.075	18.772	24.99	26.545	19.139	20.439	19.905	19.278	26.303	25.846	22.448	24.276	20.603	24.268	23.362	19.786	21.618	23.287	26.015	25.346	24.507	24.817	21.604	25.256
C3N-02183	63	1	157	50	20.28	21.854	21.194	20.836	20.577	22.401	25.971	21.878	21.37	16.937	19.639	22.677	21.065	19.673	21.936	16.506	22.046	22.192	23.389	25.304	18.65	17.975	18.252	24.576	26.05	17.387	19.915	24.823	16.141	25.204	25.096	22.374	24.206	20.199	23.585	23.584	20.12	22.179	23.783	26.02	24.971	24.463	24.067	21.431	26.203
C3N-02185	61	1	158	50	20.03	21.956	21.318	21.318	20.711	22.605	25.607	21.313	22.283	16.845	19.801	22.923	20.869	20.046	22.924	21.193	22.466	21.708	23.808	25.446	21.408	25.951	17.999	24.017	26.428	17.719	19.862	23.883	19.413	25.501	25.486	22.36	24.12	19.649	23.782	23.777	21.533	21.3	24.057	25.845	25.521	24.579	24.299	21.002	25.328
C3N-02186	53	0	175	67	21.88	22.16	20.977	21.912	21.429	21.784	25.853	21.745	21.639	20.091	21.668	19.774	23.526	22.075	23.013	17.772	22.773	22.221	23.082	24.75	21.503	25.467	19.217	24.965	25.733	18.448	21.507	23.696	18.544	25.269	24.932	21.952	24.122	19.062	23.098	22.765	20.929	22.966	23.312	25.871	25.204	24.368	23.862	21.52	25.661
C3N-02188	59	0	180	70	21.6	20.648	21.217	20.477	20.972	23.464	24.993	21.724	21.08	19.914	22.034	22.615	23.44	22.891	24.155	21.262	22.592	22.679	23.454	21.755	21.444	25.694	17.944	24.394	26.75	17.609	19.943	25.178	21.808	25.303	25.946	22.617	24.633	19.433	24.105	23.824	19.227	20.973	24.53	25.964	25.503	24.844	24.622	21.732	25.189
C3N-02190	53	0	182	75	22.64	22.007	20.858	21.48	21.405	22.768	25.777	21.778	20.975	18.361	20.486	22.964	21.866	20.47	23.842	19.481	22.993	22.107	23.782	25.557	18.689	25.931	19.329	23.794	26.438	18.373	21.671	22.58	20.802	25.223	25.228	22.52	24.014	20.338	23.894	23.348	18.912	22.037	23.924	25.98	25.005	24.621	24.214	21.201	24.967
C3N-02255	88	0	172	70	23.66	21.21	21.662	23.811	21.193	22.671	25.616	21.379	21.88	22.067	21.953	23.066	25.402	22.417	22.326	19.811	21.711	22.245	18.225	18.489	21.975	18.574	18.753	25.406	26.258	18.156	20.995	22.306	19.065	25.664	25.078	21.696	24.685	20.767	23.197	21.984	19.49	21.725	23.496	26.054	24.765	23.833	23.973	20.252	26.152
C3N-02256	65	0	181	112	34	22.577	21.387	21.343	21.883	22.356	25.775	21.721	23.342	19.927	21.081	21.791	23.471	20.916	24.312	21.177	22.317	22.852	17.907	19.302	21.881	17.83	19.44	25.455	26.349	18.397	21.855	23.557	21.355	25.601	25.311	23.058	24.969	19.401	23.523	22.871	22.24	22.027	24.317	25.958	25.261	24.703	24.267	20.986	26.056
C3N-02769	53	0	170	65	22.49	22.585	21.326	23.095	20.883	21.138	25.652	21.51	20.226	19.996	20.151	23.469	23.309	19.589	22.162	17.433	21.119	21.588	23.976	25.919	21.979	26.262	18.743	23.808	25.425	17.956	18.58	24.252	15.461	25.599	24.115	22.927	23.19	19.417	22.883	22.693	19.29	19.67	23.363	25.727	24.979	24.188	23.922	22.123	25.104
C3N-02770	70	0	170	75	25.95	22.113	21.204	22.203	21.016	22.076	25.661	21.042	21.927	25.488	19.614	16.216	20.821	19.683	22.097	19.205	22.681	22.632	23.697	25.363	22.12	23.4	18.977	24.268	25.766	18.335	18.889	23.918	17.029	25.475	25.08	21.851	24.41	19.976	23.688	23.601	21.679	21.793	23.564	25.803	25.174	24.672	24.468	21.705	25.592
C3N-02782	47	1	164	56	20.82	21.644	21.563	23.094	21.499	22.173	25.441	21.641	20.725	21.527	22.174	22.999	24.676	22.627	23.249	19.837	22.557	22.767	21.191	25.698	22.692	26.165	19.354	23.941	25.82	18.1	18.209	23.804	18.977	24.944	25.447	22.368	24.775	20.364	23.642	22.489	19.811	21.305	24.495	26.11	24.58	24.097	24.184	22.057	26.15
C3N-02783	24	1	153	43	18.37	21.671	21.446	21.186	21.342	20.12	25.25	21.554	20.664	21.555	21.843	15.986	24.771	22.49	22.301	17.133	21.023	22.049	23.656	24.825	21.866	25.793	18.777	24.552	25.058	17.873	18.343	24.366	15.702	24.616	25.458	21.51	23.73	19.242	23.218	23.292	18.853	20.504	23.247	26.064	24.527	23.942	23.749	21.885	26.11
C3N-02784	37	0	175	90	29.39	21.201	21.207	22.043	20.722	22.386	24.956	21.345	21.844	18.842	22.05	22.055	22.502	22.936	22.477	19.755	22.645	22.707	17.331	24.975	21.473	21.802	17.405	24.573	26.017	17.901	17.523	24.404	19.266	25.136	25.09	21.829	24.15	19.391	23.639	23.769	21.413	21.513	23.673	25.572	25.048	24.402	24.007	21.117	25.347
C3N-02785	69	0	178	75	23.67	22.525	20.978	21.173	21.322	22.903	25.554	21.448	21.894	21.098	19.167	15.729	24.264	19.161	22.685	19.689	22.648	22.58	21.008	25.861	22.548	26.395	18.675	24.406	26.458	17.909	18.624	24.868	18.779	25.483	25.679	22.107	24.578	19.964	23.737	23.696	21.823	21.077	24.298	25.873	25.077	24.604	24.424	21.922	25.237
C3N-02786	39	1	166	67	24.31	22.567	21.965	21.57	21.241	21.973	25.757	21.685	20.349	18.518	21.292	23.343	22.494	21.462	22.24	17.316	22.316	22.773	20.427	20.893	22.523	18.289	18.874	26.283	25.807	18.086	16.437	22.788	17.302	25.813	25.284	23.101	24.116	20.628	23.858	23.55	20.231	20.794	23.87	25.85	25.072	24.35	24.303	21.38	25.414
C3N-02788	64	0	170	68	23.53	21.628	21.409	21.966	20.769	23.013	25.858	21.201	22.111	21.297	22.612	17.224	24.491	23.455	23.128	18.393	22.669	22.482	23.487	22.677	19.968	21.01	19.112	25.445	26.387	18.505	21.945	24.114	17.044	25.734	25.204	22.397	24.326	20.16	23.847	22.951	19.514	22.141	23.675	25.75	25.147	24.189	24.384	21.932	25.702
C3N-03070	65	1	165	65	23.88	21.709	25.827	21.109	21.231	23.107	25.232	21.605	21.368	22.316	19.509	21.528	25.708	19.839	22.749	19.378	21.314	22.193	19.594	20.011	22.063	19.428	18.673	24.184	26.472	17.659	19.023	22.504	16.75	25.284	25.15	21.898	23.874	21.152	23.75	23.315	20.491	20.495	22.818	25.862	24.276	24.573	24.663	22.631	26.304
C3N-03088	31	1	153	46	19.65	21.413	20.935	22.427	20.684	21.339	24.446	21.327	21.971	18.36	20.875	23.03	20.288	21.263	21.245	18.356	22.841	22.28	23.114	21.743	20.895	25.061	18.664	24.626	25.339	18.656	21.273	25.102	18.447	25.475	25.056	22.268	24.82	20.892	23.546	23.843	21.219	23.318	23.9	26.079	25.477	24.758	23.916	20.7	26.262
C3N-03180	53	0	165	85	31.22	21.677	22.136	23.146	21.269	22.669	27.397	22.017	21.673	18.277	19.619	20.463	22.534	18.304	20.963	17.867	21.966	21.96	19.207	20.206	23.171	18.58	18.27	25.283	26.217	18.207	19.186	24.935	17.406	25.973	25.095	23.349	24.136	21.07	23.661	24.167	19.847	23.533	24.664	26.298	25.036	24.295	24.243	22.099	25.662
C3N-03182	47	0	170	73	25.26	21.985	21.386	22.99	20.475	22.132	25.676	20.103	21.025	25.274	19.06	23.335	20.136	17.604	22.668	18.748	23.443	21.697	24.183	26.224	22.718	26.559	19.264	24.718	25.71	18.535	16.926	23.819	16.89	25.709	25.697	22.931	23.991	21.023	24.525	23.613	19.99	21.216	24.212	25.606	23.493	24.342	24.822	21.087	26.672
C3N-03183	53	0	175	80	26.12	21.197	21.206	21.722	21.449	21.658	24.854	21.531	20.585	20.252	20.935	23.274	23.851	20.618	23.65	17.828	20.181	22.944	23.442	22.102	22.207	23.527	19.386	24.346	25.717	17.961	18.277	24.097	20.423	25.609	25.509	22.732	24.075	18.837	22.896	22.056	20.075	20.66	24.065	25.584	25.05	24.054	23.872	21.194	26.196
C3N-03184	35	0	185	90	26.3	21.201	21.729	20.971	21.002	22.466	25.062	21.189	20.931	18.543	22.845	22.561	22.958	23.513	22.686	20.674	23.154	22.814	17.034	21.694	21.984	19.597	18.248	24.331	25.839	18.685	21.296	25.875	21.165	25.141	25.595	22.449	24.809	19.993	23.604	23.646	19.872	21.787	24.815	25.97	25.928	24.787	24.507	20.77	25.708
C3N-03186	54	1	158	54	21.63	21.121	21.485	23.512	20.723	22.369	26.546	21.112	20.996	18.341	19.792	23.822	21.332	19.79	23.054	21.765	22.987	22.815	24.617	22.856	22.187	26.894	18.815	23.725	26.325	17.454	20.07	22.433	19.723	26.432	25.812	22.206	24.541	21.275	24.22	22.266	21.484	21.564	24.16	25.943	25.545	24.555	24.323	22.289	24.931
C3N-03188	54	0	175	88	28.73	21.209	21.423	20.834	21.341	21.311	26.186	21.194	22.516	18.463	20.801	23.128	22.511	20.787	21.969	18.885	22.19	22.62	23.386	22.276	21.456	19.91	19.897	25.794	25.75	17.651	20.366	24.205	21.445	25.572	25.699	22.05	25.194	20.067	23.565	22.264	20.817	22.224	24.253	26.159	25.638	24.976	24.449	21.333	26.23
[truncated: 15 more columns]
