# Supplementary material for: GLIO-Select: Machine Learning-Based Feature Selection and Weighting of Tissue and Serum Proteomic and Metabolomic Data Uncovers Sex Differences in Glioblastoma
Source: Int J Mol Sci. 2025 May 2;26(9):4339. doi: 10.3390/ijms26094339 (PMC12072282; doi:10.3390/ijms26094339)
Supplement: Supplementary file 1 [file ijms-26-04339-s001.zip › ijms-3522541-Datasets_final_v2/Datasets/TCGA_InfoWithGrade_GBM.csv]

Grade	Gender	Age_at_diagnosis	Race	IDH1	TP53	ATRX	PTEN	EGFR	CIC	MUC16	PIK3CA	NF1	PIK3R1	FUBP1	RB1	NOTCH1	BCOR	CSMD3	SMARCA4	GRIN2A	IDH2	FAT4	PDGFRA
1	1	57.39	1	0	0	0	0	0	0	0	0	0	0	0	0	0	0	0	0	0	0	0	0
1	1	49.72	1	0	0	0	0	0	0	0	0	0	1	0	0	0	0	0	0	0	0	0	0
1	0	60.29	0	0	0	0	1	0	0	0	0	0	1	0	0	0	0	0	0	0	0	0	0
1	0	73.68	0	0	1	0	1	0	0	0	0	0	0	0	0	0	0	1	0	0	0	0	0
1	1	64.82	0	0	0	0	0	0	0	0	0	0	0	0	0	0	0	0	0	0	0	0	0
1	0	33.65	0	0	0	0	1	1	0	0	0	0	0	0	1	0	0	1	0	0	0	0	0
1	0	67.41	0	0	0	0	0	0	0	0	0	0	0	0	0	0	0	0	0	0	0	0	0
1	1	72.2	1	0	1	0	1	1	0	0	0	0	0	0	0	0	1	0	0	0	0	0	0
1	0	69.34	2	0	0	0	0	0	0	0	0	0	0	0	0	0	0	0	0	0	0	0	0
1	1	79.11	0	0	0	0	0	0	0	0	0	0	0	0	1	0	0	0	0	0	0	0	0
1	0	68.02	0	0	0	0	0	0	0	1	0	0	0	0	0	0	0	0	0	0	0	0	0
1	1	76.01	0	0	0	0	1	1	0	1	0	0	0	0	0	0	0	0	0	0	0	0	0
1	0	82.04	0	0	1	0	1	0	0	0	0	0	1	0	1	0	0	0	0	0	0	0	0
1	0	58.02	0	0	0	0	1	1	0	0	0	0	0	0	0	0	0	0	0	0	0	0	0
1	1	52.69	0	0	0	0	0	0	0	0	0	0	0	0	0	0	0	0	0	0	0	0	0
1	1	81.59	0	0	0	0	1	1	0	0	0	0	0	0	0	0	0	0	0	1	0	0	0
1	1	74.47	0	0	0	0	0	0	0	1	0	0	0	0	0	0	0	0	0	0	0	0	1
1	0	76.24	0	0	0	0	1	0	0	0	0	0	0	0	0	0	0	0	0	0	0	0	0
1	0	57.3	1	0	0	0	0	0	0	0	0	0	0	0	0	0	0	0	0	0	0	0	0
1	1	67.33	0	0	0	0	0	0	0	0	0	0	0	0	0	0	0	0	0	0	0	1	0
1	0	63.86	0	0	0	0	0	1	0	1	0	0	0	0	0	0	0	0	0	1	0	0	0
1	1	64.39	0	0	0	1	0	0	0	0	0	0	1	0	0	0	0	0	0	0	0	0	0
1	1	69.14	0	0	0	0	0	1	0	0	1	0	0	0	0	0	0	0	0	0	0	0	0
1	0	66.08	0	0	0	0	1	0	0	0	0	0	0	0	0	0	0	0	0	0	0	0	0
1	0	54.95	0	0	1	0	0	0	0	0	1	0	0	0	1	0	0	0	0	0	0	0	0
1	1	45.63	0	1	1	1	0	0	0	0	0	0	0	0	0	0	1	0	0	0	0	0	0
1	0	36.6	0	0	0	0	1	0	0	0	0	0	0	0	0	0	0	0	0	0	0	0	0
1	0	49.48	0	0	1	0	0	0	0	0	0	0	0	0	0	0	0	0	0	0	0	0	0
1	1	69.6	0	0	0	0	1	0	0	1	0	0	1	0	0	0	0	0	0	0	0	0	0
1	1	54.93	0	0	0	0	0	0	0	1	0	1	0	0	0	0	0	0	0	0	0	0	0
1	0	58.9	0	0	1	0	1	0	0	0	0	0	1	0	1	0	0	0	0	0	0	0	0
1	1	61.5	0	0	0	0	0	0	0	0	0	0	0	0	0	0	0	0	0	0	0	0	0
1	0	64.52	0	0	0	0	1	1	0	0	0	0	0	0	0	0	0	0	0	0	0	0	0
1	0	65.85	0	0	0	0	0	1	0	1	1	0	0	0	0	0	0	1	0	0	0	0	0
1	0	60.82	0	0	0	0	0	0	0	0	0	0	0	0	0	0	0	0	0	0	0	0	0
1	1	53.85	0	0	1	0	0	0	0	0	0	0	0	0	0	0	0	0	0	0	0	0	0
1	0	39.53	1	0	0	0	0	0	0	0	0	0	0	0	1	0	0	0	0	0	0	0	0
1	0	58.62	0	0	1	0	1	0	0	0	0	0	0	0	1	0	0	0	0	1	0	0	0
1	0	56.47	0	0	0	0	0	0	0	0	1	0	0	0	0	0	0	0	0	0	0	0	0
1	0	65.94	0	0	1	0	0	0	0	0	0	0	0	0	1	0	0	0	0	0	0	0	0
1	1	36.16	0	1	1	1	0	0	0	0	0	0	0	0	0	0	0	0	0	0	0	0	0
1	0	72.53	0	0	0	0	0	0	0	0	0	0	0	0	0	0	0	0	0	0	0	0	0
1	0	48.95	0	0	1	0	1	0	0	0	0	0	1	0	0	0	0	0	0	0	0	0	0
1	0	39.43	0	0	0	0	1	0	0	1	0	0	0	0	0	0	0	0	0	0	0	0	0
1	0	54.48	1	0	0	0	1	0	0	1	0	1	0	0	0	0	0	0	0	1	0	0	0
1	1	63.91	0	0	0	0	1	1	0	1	0	0	0	0	0	0	0	0	0	0	0	0	0
1	0	66.44	1	0	0	0	0	1	0	1	0	0	1	0	0	0	0	0	0	0	0	0	0
1	1	52.27	0	0	0	0	0	1	0	0	0	0	0	0	0	0	0	0	0	0	0	0	0
1	0	64.82	1	0	0	0	0	0	1	1	0	0	0	0	0	0	0	0	0	0	0	0	0
1	0	89.29	0	0	0	0	1	0	0	0	0	0	0	0	0	0	0	0	0	0	0	0	0
1	0	54.66	0	0	0	0	1	0	0	0	0	0	0	0	0	0	0	0	0	0	0	0	0
1	0	60.72	0	0	0	0	0	0	0	0	1	1	0	0	0	0	0	0	0	0	0	0	0
1	1	77.32	0	0	1	0	0	0	0	1	0	0	0	0	0	0	0	0	0	0	0	0	0
1	0	60.72	0	0	0	0	0	0	0	1	0	0	1	0	0	0	0	0	0	0	0	0	0
1	0	80.17	0	0	0	0	0	1	0	0	0	0	0	0	1	0	0	0	0	1	0	0	0
1	0	51.72	0	0	0	0	0	1	0	0	0	0	0	0	0	0	0	0	0	0	0	0	0
1	0	53.4	0	0	0	0	0	0	0	1	0	0	0	0	0	0	0	0	0	0	0	0	0
1	0	43.86	0	0	0	0	0	1	0	0	0	0	1	0	0	0	0	0	0	0	0	0	0
1	0	74.39	0	0	0	0	0	0	0	1	0	0	0	0	0	0	0	0	1	0	0	0	0
1	0	76.32	0	0	0	0	0	0	0	1	0	0	0	0	0	0	0	0	0	0	0	0	0
1	0	49.62	0	0	0	0	0	0	0	0	0	0	0	0	0	0	0	0	0	0	0	0	0
1	1	48.91	1	0	0	0	1	1	0	0	0	1	0	0	0	0	0	0	0	0	0	0	0
1	0	68.92	0	0	0	0	0	0	0	0	0	0	0	0	0	0	0	0	0	0	0	1	0
1	1	74.98	0	0	1	0	0	0	0	0	0	1	0	0	0	0	0	0	0	0	0	0	0
1	0	69.58	0	0	0	0	0	1	0	0	0	0	0	0	0	0	0	0	0	0	0	0	0
1	1	64.53	2	0	0	0	0	0	0	0	0	0	0	0	0	0	0	0	0	0	0	0	0
1	0	58.39	0	0	0	0	0	0	0	0	0	0	0	0	0	0	0	0	0	0	0	0	0
1	1	47.24	0	0	1	0	0	0	0	0	0	0	0	0	0	0	0	0	0	0	0	0	0
1	0	61.77	0	0	0	0	0	1	0	0	0	0	0	0	0	0	0	0	0	0	0	0	1
1	0	75.53	0	0	1	0	0	0	0	0	0	0	0	0	0	0	0	0	0	0	0	0	0
1	0	52.67	0	0	1	0	1	0	0	0	0	0	0	0	0	0	0	0	0	0	0	0	0
1	0	47.55	1	0	0	0	1	0	0	0	0	0	0	0	0	0	0	0	0	0	0	0	0
1	1	21.79	1	0	1	1	0	0	0	0	0	0	0	0	0	0	0	0	0	0	0	0	0
1	0	72.46	0	0	0	0	0	0	0	0	0	1	0	0	0	0	0	0	0	0	0	1	0
1	1	68.3	0	0	0	0	0	0	0	0	0	0	0	0	0	0	0	0	0	0	0	0	0
1	0	67	0	0	1	0	0	0	0	0	0	0	0	0	0	0	0	0	0	0	0	0	0
1	1	52.65	0	0	0	0	1	0	0	0	0	0	0	0	0	0	0	0	0	0	0	0	0
1	0	59.03	0	0	1	0	0	0	0	0	0	1	0	0	0	0	0	0	0	0	0	0	0
1	1	59.41	1	0	1	0	0	0	0	1	1	0	0	0	0	0	0	0	0	0	0	0	0
1	0	48.99	0	0	1	1	1	0	0	0	0	0	0	0	0	0	0	0	0	1	1	0	0
1	0	76.16	0	0	0	0	1	1	0	0	0	0	0	0	0	0	0	0	0	0	0	0	0
1	0	72.53	0	0	0	0	0	1	0	1	0	0	0	0	0	0	0	0	0	1	0	0	0
1	0	67.51	0	0	0	0	0	0	0	1	0	0	0	0	0	0	0	0	0	0	0	0	0
1	1	82.32	0	0	0	0	0	0	0	0	0	0	0	0	0	0	0	0	0	0	0	0	0
1	1	64.57	0	0	0	0	0	0	0	0	0	0	0	0	0	0	0	0	0	0	0	0	0
1	0	75.73	0	0	1	0	0	0	0	0	0	0	0	0	1	0	0	0	0	0	0	0	0
1	1	85.61	0	0	0	0	0	0	0	0	1	0	0	0	0	0	0	0	0	1	0	0	0
1	0	73.29	0	0	1	0	1	0	0	0	0	0	0	0	0	0	0	0	0	0	0	0	0
1	1	78.75	0	0	0	0	1	0	0	0	0	1	0	0	0	0	0	0	0	0	0	0	0
1	1	45.37	0	1	1	1	0	0	0	0	1	0	0	0	0	0	0	0	0	0	0	0	0
1	1	42.62	0	0	1	0	0	1	0	0	0	0	0	0	1	0	0	0	0	0	0	0	0
1	0	53.82	0	0	0	0	0	1	0	0	0	0	0	0	0	0	0	0	0	0	0	0	0
1	0	68.79	0	0	0	0	0	0	0	1	0	0	0	0	0	0	0	0	0	0	0	0	0
1	0	43.67	0	1	1	0	0	0	0	0	0	0	0	0	0	0	0	0	0	0	0	0	0
1	0	59.79	0	0	0	0	0	0	0	0	0	0	0	0	0	0	0	0	0	0	0	0	0
1	0	52.38	0	0	0	0	0	0	0	0	0	0	0	0	0	0	0	0	0	1	0	0	0
1	1	61.67	0	0	0	0	1	0	0	1	0	0	0	0	0	0	0	0	0	0	0	0	0
1	1	40.57	0	0	0	0	1	0	0	0	0	0	0	0	0	0	0	0	0	0	0	0	0
1	1	63.72	0	0	0	0	0	1	0	0	0	0	0	0	0	0	0	1	0	0	0	0	0
1	0	63.84	0	0	1	0	1	0	0	0	0	1	0	0	0	0	0	0	0	0	0	0	0
1	0	70.27	0	0	0	0	0	1	0	0	0	0	0	0	0	0	0	0	0	0	0	0	0
1	0	59.99	0	0	0	0	1	0	0	0	0	0	0	0	0	0	0	0	0	0	0	0	0
1	0	56.28	0	0	0	0	1	0	0	1	0	0	0	0	0	0	0	0	0	0	0	0	0
1	0	62.52	0	0	1	0	1	0	0	0	0	1	0	0	0	0	0	0	0	0	0	0	0
1	0	24.23	0	0	1	1	0	0	0	0	0	0	0	0	0	0	0	0	0	0	0	0	0
1	1	72.95	0	0	1	0	0	1	0	0	0	0	0	0	0	0	0	1	0	0	0	0	0
1	0	54.55	0	0	0	0	0	0	0	0	0	0	0	0	0	0	0	0	0	0	0	0	0
1	0	86.42	0	0	0	0	0	0	0	0	0	0	0	0	1	0	1	0	0	0	0	0	0
1	0	62.61	0	0	0	0	0	1	0	0	0	0	0	0	0	0	0	0	0	0	0	0	0
1	1	63.27	0	0	0	0	1	0	0	0	0	1	0	0	0	0	0	0	0	0	0	0	0
1	1	58.55	0	0	0	0	0	0	0	0	0	0	0	0	0	0	0	0	0	0	0	0	0
1	0	60.01	0	0	1	0	0	1	0	0	0	0	0	0	1	0	0	0	0	0	0	0	0
1	0	67.05	0	0	0	0	0	0	0	0	0	0	0	0	0	0	0	1	0	0	0	0	0
1	0	23.85	0	1	1	1	0	1	0	0	0	0	1	0	0	0	0	0	0	0	0	0	0
1	0	58.16	0	0	0	0	1	0	0	0	0	1	0	0	0	0	0	0	0	1	0	0	0
1	0	64.05	0	0	0	0	0	0	0	0	0	0	0	0	0	0	0	1	0	0	0	0	0
1	0	65.1	0	0	0	0	1	0	0	0	0	0	0	0	0	0	0	0	0	0	0	0	0
1	1	61.09	0	0	1	0	1	0	0	1	0	0	0	0	0	0	0	0	0	0	0	0	0
1	0	52.44	0	0	0	0	0	1	0	0	1	0	0	0	0	0	0	0	0	0	0	0	0
1	1	78.72	0	0	1	1	0	0	0	1	0	1	1	0	0	0	0	0	0	0	0	0	0
1	0	63.33	0	0	1	0	1	0	0	0	0	0	0	0	1	0	1	0	0	0	0	0	0
1	0	63.24	0	0	0	0	0	0	0	0	0	0	0	0	0	0	0	0	0	0	0	0	0
1	1	23.36	0	0	1	1	0	1	1	1	1	1	1	1	1	0	1	1	1	1	1	1	1
1	0	65.26	0	0	1	0	0	0	0	0	0	0	0	0	1	0	0	0	0	0	0	0	0
1	0	50.22	0	0	1	0	0	1	0	0	0	0	1	0	0	0	0	0	0	0	0	0	0
1	0	55.57	0	0	1	0	0	0	0	0	0	0	0	0	0	0	0	0	0	0	0	0	0
1	0	60.71	0	0	1	0	1	0	0	0	1	0	0	0	1	0	0	0	0	0	0	0	0
1	1	62.6	0	0	1	0	1	0	0	0	0	0	0	0	0	0	0	0	0	0	0	0	0
1	0	69.26	0	0	0	1	0	0	0	0	0	0	1	0	0	0	0	0	0	0	0	0	0
1	0	56.51	0	0	0	0	0	0	0	0	0	0	0	0	0	0	0	0	0	0	0	0	0
1	1	76.2	0	0	1	0	0	0	0	0	0	0	1	0	0	0	0	0	0	0	0	0	1
1	0	76.69	0	0	1	0	1	0	0	0	0	0	0	0	0	0	0	0	0	0	0	0	0
1	0	86.02	0	0	1	0	0	1	0	0	0	0	0	0	1	0	0	0	0	0	0	0	0
1	1	69.22	0	0	0	0	0	1	0	0	0	0	0	0	0	0	0	0	0	0	0	0	0
1	0	59.6	0	0	0	0	0	0	0	0	1	0	0	0	0	0	0	0	0	0	0	0	0
1	1	75.92	0	0	1	0	1	0	0	0	0	0	0	0	0	0	1	0	0	0	0	0	0
1	0	57.55	0	0	0	0	1	0	0	0	0	0	0	0	0	0	0	0	0	0	0	0	0
1	0	69.7	0	0	0	0	0	0	0	0	0	1	0	0	0	0	0	0	0	0	0	0	0
1	1	45.62	0	0	1	1	1	0	0	1	0	0	0	0	1	0	0	0	0	0	0	0	0
1	0	47.36	0	0	0	0	0	0	0	0	0	0	0	0	0	0	0	0	0	0	0	0	0
1	0	74.16	0	0	0	0	0	0	0	0	0	0	1	0	0	0	0	0	0	0	0	0	0
1	0	60.01	0	0	0	0	0	1	0	0	0	0	0	0	0	0	0	0	0	0	0	0	0
1	0	78.25	0	0	1	0	1	0	0	0	0	0	0	0	0	0	0	0	0	0	0	0	0
1	0	59.18	0	0	1	0	0	1	0	0	0	0	0	0	1	0	0	0	0	0	0	0	0
1	1	21.73	0	1	1	1	0	0	0	0	1	0	0	0	0	0	0	0	0	0	0	0	0
1	0	81.09	0	0	0	0	0	0	0	0	1	0	0	0	0	0	0	0	0	0	0	0	0
1	0	70.16	0	0	1	0	0	0	0	1	0	0	0	0	0	0	0	0	0	0	0	0	1
1	1	62.42	0	0	1	0	1	0	0	0	0	0	0	0	1	0	0	0	0	0	0	1	0
1	1	75.52	0	0	0	0	1	0	0	0	0	0	0	0	0	0	0	0	0	0	0	0	0
1	0	60.37	0	1	1	1	0	0	0	0	0	0	0	0	0	0	0	0	0	0	0	0	0
1	1	63.15	0	0	1	0	0	0	0	1	0	0	0	0	0	0	1	0	0	0	0	0	1
1	0	61.14	0	0	1	0	1	0	0	1	0	0	0	0	1	0	0	0	0	0	0	0	0
1	1	47.19	0	0	0	0	1	0	0	0	0	0	0	0	1	0	0	0	0	0	0	0	0
1	1	76.41	0	0	1	0	0	0	0	0	0	0	0	0	0	0	0	0	0	0	0	0	0
1	1	84.79	0	0	0	0	0	0	0	0	0	0	0	0	0	0	0	0	0	0	0	0	0
1	0	77.42	0	0	0	0	0	0	0	0	1	0	0	0	0	0	0	0	0	0	0	1	0
1	1	48.5	0	0	0	0	1	0	0	0	0	0	0	1	0	0	0	0	0	1	0	0	0
1	1	69.61	0	0	1	0	0	0	0	0	0	0	0	0	0	0	0	0	0	0	0	0	0
1	0	56.03	0	0	0	0	0	0	0	0	0	0	1	0	0	0	0	0	0	0	0	0	0
1	1	76.47	0	0	1	0	1	1	0	1	0	0	0	0	1	0	0	0	0	0	0	0	0
1	0	70.32	0	0	1	0	0	0	0	0	0	0	0	0	0	0	0	0	0	1	0	0	0
1	0	34.73	0	1	1	1	0	0	1	0	0	0	0	0	0	0	0	0	0	0	0	0	0
1	0	68.93	1	0	0	0	1	1	0	0	0	0	0	0	0	0	0	0	0	0	0	0	0
1	0	54.59	0	1	1	1	0	1	0	0	0	0	0	0	0	0	0	0	0	0	0	0	0
1	0	74.86	0	0	0	0	1	0	0	0	0	1	1	0	0	0	0	0	0	0	0	0	0
1	0	73.53	0	0	0	0	0	1	0	0	0	0	0	0	0	0	0	0	0	0	0	0	0
1	0	57.31	0	0	0	0	0	0	0	0	0	0	1	0	0	0	0	0	0	0	0	0	0
1	0	44.63	0	0	0	0	0	1	0	1	0	0	0	0	0	0	0	0	0	1	0	0	0
1	0	83.73	0	0	1	0	1	0	0	0	0	0	0	0	0	0	1	0	0	0	0	0	1
1	0	74.8	0	0	0	0	0	0	0	0	0	0	0	0	0	0	0	0	0	0	0	0	0
1	0	51.75	0	0	0	0	1	0	0	0	1	0	0	0	0	0	1	0	0	0	0	0	0
1	0	52.16	0	0	0	0	0	0	0	0	0	1	0	0	0	0	0	0	0	1	0	0	0
1	0	73.28	0	0	0	0	1	1	0	0	0	0	0	0	0	0	0	0	0	0	0	0	0
1	0	81.84	0	0	0	0	1	0	0	0	0	0	0	0	0	0	0	0	0	0	0	0	0
1	1	78.26	0	0	0	0	0	0	0	0	0	0	0	0	0	0	0	0	0	0	0	0	0
1	0	57.85	0	0	1	0	0	0	0	0	0	0	0	0	0	0	0	0	0	0	0	0	0
1	1	53.4	0	0	0	0	1	1	0	0	0	0	0	0	0	0	0	0	0	0	0	0	0
1	1	50.9	0	0	0	0	0	1	0	0	0	0	0	0	0	0	0	0	0	0	0	0	0
1	1	78.15	1	0	0	0	0	0	0	0	0	0	0	0	0	0	0	0	0	0	0	0	1
1	1	76.65	0	0	0	0	0	0	0	0	0	0	1	0	0	0	0	0	0	0	0	1	0
1	0	57.32	0	0	0	0	1	1	0	0	0	0	0	0	0	0	0	0	0	1	0	0	0
1	0	36.3	0	0	1	0	1	0	0	0	0	0	0	0	0	0	0	0	0	0	0	0	0
1	1	72.78	1	0	0	0	0	0	0	0	1	0	0	0	0	0	0	0	0	0	0	0	0
1	0	31.03	0	1	1	1	0	0	0	0	0	0	0	0	0	0	0	0	0	0	0	0	0
1	0	65.18	0	0	0	0	1	0	0	0	0	1	0	0	0	0	0	0	0	0	0	0	0
1	0	63.55	0	0	0	0	0	0	0	0	0	0	0	0	0	0	0	0	0	0	0	0	0
1	1	49.96	0	1	1	0	0	0	0	0	0	0	0	0	0	0	0	0	0	0	0	0	0
1	1	59.85	0	0	0	0	1	0	0	0	0	0	0	0	0	0	0	0	0	0	0	0	0
1	0	69.64	0	0	1	0	1	1	0	0	0	0	0	0	0	0	0	1	0	0	0	0	0
1	0	62.83	0	0	0	0	0	0	0	0	1	0	0	0	0	0	0	0	0	0	0	0	0
1	1	52.74	0	0	0	0	0	0	0	0	0	0	0	0	0	0	0	0	0	0	0	0	0
1	0	56.81	0	0	0	0	1	0	0	0	0	0	0	0	0	0	0	0	0	0	0	0	0
1	0	81.46	0	0	0	0	0	0	0	0	0	1	1	0	0	0	0	0	0	0	0	0	0
1	0	40.8	0	0	0	0	0	0	0	0	0	0	0	0	0	0	0	0	0	0	0	0	0
1	1	81.87	0	0	0	0	0	0	0	1	0	0	0	0	0	0	0	0	0	0	0	0	0
1	1	50.47	0	0	0	0	0	0	0	0	0	0	0	0	0	0	0	0	0	0	0	0	0
1	1	38.02	0	0	0	0	0	0	0	0	0	0	0	0	0	0	0	0	0	0	0	0	0
1	0	48.5	0	0	1	0	1	0	0	0	0	0	0	0	0	0	0	0	0	0	0	0	0
1	0	51.24	1	0	0	0	0	0	0	0	0	0	1	0	0	0	0	0	0	0	0	0	0
1	0	66.93	0	0	0	0	0	1	0	1	0	0	0	0	0	0	0	0	0	0	0	0	1
1	0	71.86	1	0	1	0	1	0	0	0	0	0	0	0	0	0	0	0	0	0	0	0	0
1	1	24.43	1	0	1	0	0	0	0	0	0	1	0	0	0	0	0	0	0	0	0	0	0
1	1	63.53	0	0	0	0	1	0	0	0	0	0	0	0	0	0	0	0	0	0	0	0	0
1	0	69.32	0	0	0	0	1	0	0	0	0	0	0	0	0	0	0	0	0	0	0	0	0
1	1	78.02	0	0	1	0	0	0	0	0	1	0	0	0	0	0	0	0	0	0	0	0	0
1	0	30.42	0	0	0	0	1	0	0	0	0	0	0	0	0	0	0	0	0	0	0	0	0
1	1	52.79	0	1	1	0	0	0	0	0	0	0	0	0	0	0	0	0	0	0	0	1	0
1	0	65.16	0	0	0	0	1	0	0	0	0	0	1	0	0	0	0	0	0	0	0	0	0
1	0	78.74	0	0	0	0	0	0	0	0	0	0	1	0	0	0	0	0	0	0	0	0	0
1	0	61.1	1	0	1	0	1	0	0	1	0	0	0	0	0	0	0	0	0	0	0	0	0
1	0	50.47	0	0	0	0	0	0	0	0	0	0	0	0	0	0	0	0	0	0	0	0	0
1	0	39.16	0	1	1	1	0	0	0	0	0	0	0	0	0	0	0	0	0	0	0	0	0
1	0	55.13	0	0	1	0	1	1	0	0	0	0	0	0	0	0	0	1	0	0	0	0	0
1	0	66.22	0	0	0	0	0	0	0	1	0	1	0	0	0	0	0	0	0	0	0	0	1
1	0	49.02	1	0	0	0	1	0	0	0	0	0	0	0	0	0	0	0	0	0	0	0	0
1	1	54.21	1	0	0	1	1	1	0	0	0	0	0	0	0	0	0	0	0	0	0	0	0
1	0	58.13	0	0	0	0	0	1	0	0	0	0	0	0	0	0	0	0	0	0	0	0	0
1	1	73.01	0	0	0	0	0	0	0	0	0	1	0	0	0	0	0	0	0	0	0	0	0
1	1	53.83	0	0	0	0	0	0	0	0	0	0	0	0	0	0	0	0	0	0	0	0	0
1	0	63.8	0	0	0	0	0	1	0	0	0	0	0	0	0	0	0	0	0	0	0	0	0
1	1	66.52	0	0	0	0	1	0	0	0	0	0	0	0	0	0	0	0	0	0	0	0	0
1	0	49.88	1	0	0	0	1	0	0	0	0	0	0	0	0	0	0	0	0	0	0	0	0
1	0	59.92	0	0	0	0	0	0	0	1	0	0	0	0	0	0	0	0	0	0	0	0	0
1	0	54.9	0	0	0	0	0	1	0	0	0	1	0	0	0	0	0	0	0	0	0	0	0
1	0	57.75	0	0	0	0	0	0	0	0	0	0	0	0	0	0	0	0	0	0	0	0	0
1	1	59.43	0	0	1	0	1	1	0	0	1	0	0	0	0	0	0	0	0	0	0	0	0
1	1	44.15	0	0	0	0	0	0	0	0	0	1	0	0	1	0	0	0	0	0	0	0	0
1	1	58.04	0	0	0	0	0	0	0	0	0	0	0	0	0	0	0	0	0	0	0	0	0
1	0	65.05	0	0	1	0	0	1	0	0	0	0	0	0	0	0	0	1	0	0	0	0	0
1	0	67.09	0	0	0	0	0	0	0	0	1	0	0	0	0	0	0	0	0	0	0	0	0
1	1	75.47	1	0	0	0	0	0	0	0	0	0	0	0	0	0	0	0	0	0	0	1	0
1	0	88.57	0	0	0	0	0	0	0	0	0	1	0	0	0	0	0	0	0	0	0	0	0
1	1	38.56	1	0	1	0	0	0	0	0	0	0	0	0	0	0	0	0	0	0	0	0	0
1	1	53.23	1	0	0	0	0	1	0	0	0	0	0	0	0	0	0	0	0	0	0	0	0
1	1	75.35	0	0	0	0	0	0	0	0	0	0	0	0	0	0	0	0	0	0	0	0	0
1	0	66.74	0	0	1	0	1	0	0	0	0	1	0	0	0	0	0	0	0	1	0	0	0
1	0	51.14	0	0	0	0	0	0	0	0	0	0	0	0	0	0	0	0	0	0	0	0	0
1	0	40.99	1	1	1	1	1	0	0	0	0	0	0	0	0	0	0	0	0	0	0	0	0
1	1	58.02	0	0	0	0	0	0	0	1	0	0	0	0	0	0	0	0	0	0	0	0	0
1	0	57.08	0	0	1	0	1	0	0	0	0	0	0	0	0	0	0	0	0	0	0	0	0
1	0	40.73	0	0	0	0	0	0	0	0	0	0	0	0	0	0	0	0	0	0	0	0	0
1	0	40.56	1	1	1	1	0	0	0	0	0	0	0	0	0	0	0	0	0	0	0	0	0
1	0	54.24	0	0	1	0	0	0	0	0	0	0	0	0	1	0	0	0	0	0	0	0	0
1	0	53.37	1	0	1	0	0	1	0	1	1	0	0	0	0	0	0	0	0	0	0	0	0
1	1	56.02	0	0	0	0	0	0	0	0	0	0	0	0	0	0	0	0	0	0	0	0	0
1	1	59.84	0	0	0	0	0	0	0	0	0	0	0	0	0	0	0	0	0	0	0	0	0
1	1	75.32	0	0	1	0	1	0	0	0	0	0	0	0	0	0	1	0	0	0	0	0	0
1	0	59.03	2	0	0	0	1	1	0	0	0	0	0	0	0	0	0	0	0	0	0	0	0
1	1	44.37	0	0	0	1	0	0	0	0	1	0	0	0	0	0	0	0	0	0	0	0	0
1	0	46.65	0	0	1	0	0	0	0	0	0	0	0	0	0	0	0	0	0	0	0	0	0
1	0	68.68	0	0	0	0	0	1	0	0	0	0	0	0	0	0	0	0	0	0	0	0	0
1	1	30.93	1	1	1	1	0	0	0	0	0	0	0	0	0	0	0	0	0	0	0	0	0
1	1	64.82	0	0	0	0	0	1	0	0	0	0	1	0	0	0	0	0	0	1	0	0	0
1	1	36.83	0	0	0	0	0	1	0	0	0	0	0	0	0	0	0	0	0	0	0	0	0
1	0	78.74	0	0	0	0	0	0	0	0	1	0	0	0	0	0	0	0	0	0	0	0	0
1	0	83.64	0	0	0	0	1	0	0	1	0	0	1	0	0	0	0	0	0	0	0	0	0
1	0	51.55	0	0	0	0	0	1	0	0	0	0	0	0	0	0	0	0	0	0	0	0	0
1	1	63.32	0	0	0	0	1	1	0	1	0	0	0	0	0	0	0	0	0	0	0	0	0
1	1	59.62	0	0	0	0	1	0	0	0	0	0	0	0	0	0	0	0	0	0	0	0	0
1	1	72.53	0	0	0	0	0	0	0	0	0	0	0	0	0	0	0	0	0	0	0	0	1
1	1	53.64	0	0	1	0	0	0	0	0	0	1	0	0	1	0	0	0	0	1	0	0	0
1	0	74.23	0	0	0	0	0	0	0	0	0	0	0	0	0	0	0	0	0	0	0	0	1
1	1	60.67	0	0	0	0	0	0	0	1	0	0	0	0	0	0	0	0	0	0	0	0	0
1	0	54.81	0	0	0	0	0	1	0	0	0	0	0	0	0	0	0	0	0	0	0	0	0
1	0	63.02	0	0	1	0	0	1	0	0	0	0	0	0	0	0	0	0	0	0	0	0	0
1	0	58.84	0	0	0	0	0	0	0	0	0	0	0	0	0	0	0	0	0	0	0	0	0
1	0	60.75	0	0	0	0	0	1	0	1	0	0	0	0	0	0	0	0	0	0	0	0	0
1	0	71.7	0	0	0	0	0	1	0	0	1	0	0	0	0	0	0	0	0	0	0	0	0
1	0	75.21	1	0	0	0	0	1	0	1	0	0	0	0	0	0	0	0	0	0	0	0	0
1	0	50.85	1	0	0	1	1	1	0	1	0	0	0	0	0	0	0	0	0	0	0	0	0
1	0	67.02	0	0	0	0	0	0	0	0	1	0	0	0	0	0	0	0	0	0	0	0	0
1	0	60.98	0	0	0	0	0	0	0	1	0	0	0	0	0	0	0	0	0	0	0	0	0
1	1	65.39	0	0	0	0	1	0	0	0	0	0	1	0	0	0	0	0	0	0	0	0	0
1	0	51.25	0	0	1	0	0	0	0	0	0	0	0	0	0	0	0	0	0	0	0	0	0
1	0	45.82	2	0	0	0	0	0	0	0	0	0	0	0	0	0	0	0	0	0	0	0	0
1	1	39.87	0	0	0	0	1	0	0	0	0	0	0	0	0	0	0	0	0	0	0	0	0
1	1	70.67	0	0	0	0	1	1	0	0	0	0	0	0	0	0	0	0	0	0	0	0	0
1	1	73.36	1	0	0	0	0	0	0	0	0	0	0	0	0	0	0	0	0	0	0	0	0
1	1	65.99	0	0	1	1	0	0	0	0	0	0	0	0	0	0	0	0	0	0	0	0	0
1	1	53.64	0	0	1	1	1	1	1	1	0	1	1	0	1	0	0	1	0	1	0	1	1
1	1	72.69	0	0	0	0	0	0	0	1	0	0	0	0	0	0	0	0	0	0	0	0	0
1	0	61.48	0	0	0	0	0	1	0	1	0	0	0	0	0	0	0	1	1	0	0	0	0
1	0	65.06	0	0	0	0	0	0	0	0	0	0	0	0	0	0	0	0	0	0	0	0	0
1	0	30.9	2	1	1	1	0	0	0	0	0	0	1	0	0	0	0	0	0	0	0	0	0
1	0	64.14	0	0	0	0	0	1	0	0	0	0	1	0	0	0	0	0	0	0	0	0	0
1	0	55.73	0	0	0	0	0	0	0	0	0	0	0	0	0	0	0	0	0	0	0	1	0
1	1	79.34	0	0	0	0	1	0	0	1	0	0	0	0	0	0	0	1	0	0	0	0	0
1	0	74.81	0	0	0	0	1	0	0	0	0	0	0	0	0	0	0	0	0	0	0	0	0
1	0	63.07	0	0	0	0	0	0	0	1	0	0	0	0	0	0	0	0	0	0	0	0	0
1	1	81.06	0	0	0	0	0	0	0	0	0	1	0	0	0	0	0	0	0	0	0	0	0
1	1	53.24	0	0	1	0	0	0	0	0	0	0	0	0	0	0	0	0	0	0	0	0	0
1	0	69.94	1	0	0	0	0	0	0	0	0	1	0	0	0	0	0	0	0	0	0	0	0
1	0	60.94	0	1	0	1	0	0	0	0	0	0	1	0	0	0	0	0	0	0	0	0	0
1	0	55.59	1	0	0	0	0	1	0	0	1	0	0	0	0	0	0	0	0	0	0	0	0
1	1	75.94	0	0	1	0	0	1	0	0	0	0	0	0	0	0	0	0	0	0	0	0	0
1	0	47.96	0	0	0	0	0	1	0	1	0	0	0	0	0	0	0	0	0	0	0	0	0
1	1	71.19	0	0	1	0	1	0	0	0	0	0	0	0	1	0	0	0	0	0	0	0	0
1	0	71.41	0	0	1	0	1	0	0	0	0	0	0	0	0	0	0	0	0	0	0	0	0
1	0	25.22	0	1	1	1	0	0	0	0	0	0	0	0	0	0	0	0	0	0	0	0	0
1	0	61.68	0	0	0	0	0	0	0	0	0	0	0	0	0	0	0	0	0	0	0	0	0
1	1	47.83	0	0	1	0	1	0	0	0	0	0	0	0	1	0	0	0	0	0	0	0	0
1	1	50.35	0	0	0	0	0	0	0	0	0	0	0	0	0	0	1	0	0	0	0	0	0
1	1	72.27	0	0	0	0	0	0	0	0	0	1	0	0	0	0	0	0	0	0	0	0	0
1	0	31.02	0	1	1	1	0	0	0	0	0	0	0	0	0	0	0	0	0	0	0	0	1
1	0	86.59	0	0	0	0	0	0	0	1	0	0	0	0	0	0	0	0	0	0	0	0	0
1	1	38.59	0	1	1	0	0	0	0	0	0	0	0	0	0	0	0	0	0	0	0	0	0
1	1	72.83	0	0	1	0	0	0	0	0	1	1	0	0	0	0	0	0	0	0	0	0	0
1	1	55.13	0	0	0	1	1	0	0	0	0	0	0	0	1	0	0	0	0	0	0	0	0
1	1	66.88	0	0	0	0	0	0	0	0	0	0	0	0	1	0	0	0	0	0	0	0	0
1	1	55.99	0	0	0	0	0	0	0	0	0	0	0	0	0	0	0	0	0	0	0	0	0
1	0	65.94	0	0	0	0	0	0	0	0	1	0	0	0	0	0	0	0	0	0	0	0	0
1	1	72.16	0	0	0	0	0	0	0	1	1	0	0	0	0	0	0	0	0	0	0	0	0
1	1	33.02	0	0	1	0	0	0	0	0	0	0	0	0	0	0	0	0	0	0	0	0	0
1	0	83.31	0	0	0	1	1	1	0	0	0	0	0	0	0	0	0	0	0	0	0	0	0
1	0	43.71	2	1	1	1	0	0	0	0	0	0	0	0	0	0	0	0	0	0	0	0	0
1	0	68.61	0	0	0	0	0	0	0	0	0	1	0	0	0	0	0	0	0	0	0	0	0
1	1	47.73	0	0	0	0	1	0	0	0	0	1	0	0	0	0	0	0	0	0	0	0	0
1	0	79.5	1	0	0	0	0	0	0	0	1	0	0	0	0	0	0	0	0	0	0	0	0
1	0	67.89	0	0	0	0	0	0	0	0	0	0	0	0	0	0	0	0	0	0	0	0	1
1	1	49.82	0	0	0	0	1	1	0	0	0	0	0	0	0	0	0	0	0	0	0	0	0
1	1	66.7	0	0	0	0	1	1	0	0	0	0	0	0	0	0	0	0	0	0	0	0	0
1	0	68.61	1	0	0	0	0	0	0	0	0	0	0	0	0	0	0	0	0	0	0	0	0
1	1	47.14	1	0	0	0	0	0	0	0	1	0	0	0	0	0	0	0	0	0	0	0	0
1	0	61.6	0	0	0	0	1	1	0	0	0	0	0	0	0	0	0	0	0	0	0	0	0
1	1	49.43	0	0	1	0	1	0	0	1	0	0	0	0	0	0	0	0	0	0	0	0	0
1	0	67.33	0	0	0	0	1	0	0	0	0	1	0	0	0	0	0	0	0	0	0	0	0
1	1	32.73	0	0	0	0	0	0	0	0	0	0	0	0	0	0	0	0	0	0	0	0	0
1	1	65.11	0	0	0	0	0	1	0	0	0	0	1	0	0	0	0	0	0	0	0	1	0
1	1	66.58	0	0	1	0	1	0	0	0	0	0	0	0	0	0	0	0	0	0	0	0	0
1	0	62.77	0	0	0	0	0	0	0	0	0	0	0	0	0	0	0	0	0	0	0	0	0
1	0	50.04	0	0	0	0	1	1	0	0	0	0	0	0	0	0	0	0	0	0	0	0	0
1	1	34.3	0	0	0	0	0	0	0	0	0	0	0	0	0	0	0	0	0	0	0	0	0
1	1	61.03	0	0	0	0	0	0	0	0	0	0	0	0	0	0	0	0	0	0	0	0	0
1	0	77.97	0	0	0	0	0	0	0	0	0	0	0	0	0	0	0	0	0	0	0	0	0
1	0	54.28	0	0	0	0	0	0	0	0	0	0	0	0	0	0	0	0	0	0	0	0	1
1	0	51.09	0	0	0	0	0	0	0	0	0	0	0	0	0	0	0	0	0	0	0	0	0
1	0	53.02	0	0	1	0	1	0	0	0	0	0	0	0	0	0	0	0	0	0	0	0	0
1	0	46.92	0	0	0	0	0	0	0	1	0	0	0	0	0	0	0	0	0	0	0	0	0
1	0	52.67	0	0	0	0	1	1	0	0	0	0	0	0	0	0	0	0	0	0	0	0	0
1	1	48.68	0	0	1	1	1	0	0	0	1	1	0	0	1	0	1	1	1	0	0	0	0
1	0	51.56	0	0	0	0	1	0	0	0	0	0	0	0	0	0	0	0	0	0	0	0	0
1	1	62.11	0	0	1	0	0	0	0	0	0	0	0	0	0	0	0	0	0	0	0	0	0
1	0	58.05	0	0	0	0	1	0	0	0	0	1	0	0	0	0	0	0	0	0	0	0	0
1	0	61.31	0	0	0	0	0	0	0	0	0	1	0	0	0	0	0	0	0	0	0	0	0
1	0	66.3	0	1	1	0	0	0	0	0	0	0	0	0	0	0	0	0	0	0	0	0	0
1	0	64.12	0	0	0	0	1	0	0	0	0	0	0	0	0	0	0	0	0	0	0	0	0
1	0	56.31	0	0	0	0	0	0	0	0	0	0	0	0	0	0	0	0	0	0	0	0	0
1	1	77.89	0	0	0	0	1	0	0	0	0	0	0	0	0	0	0	0	0	0	0	0	0
1	0	85.18	0	0	1	0	1	0	0	0	0	0	0	0	0	0	0	0	0	0	0	0	0
1	1	77.49	0	0	1	0	1	0	0	0	0	0	0	0	0	0	0	0	0	0	0	0	0
1	0	63.33	0	0	1	0	0	0	0	1	1	0	0	0	1	0	0	0	0	0	0	0	0
1	0	76.61	1	0	0	0	0	0	0	0	0	0	0	0	0	0	0	0	0	0	0	0	0
