# Supplementary material for: GLIO-Select: Machine Learning-Based Feature Selection and Weighting of Tissue and Serum Proteomic and Metabolomic Data Uncovers Sex Differences in Glioblastoma
Source: Int J Mol Sci. 2025 May 2;26(9):4339. doi: 10.3390/ijms26094339 (PMC12072282; doi:10.3390/ijms26094339)
Supplement: Supplementary file 1 [file ijms-26-04339-s001.zip › ijms-3522541-Supplementary Materials/Supplementary Table S1.xlsx]

## Sheet: Sheet1
Local Proteomic Dataset (186)	Target Full Name For Local Proteomic Features(186)	CPTAC Proteomic Dataset (68)	Local Metabolomic Dataset (72)	CPTAC Metabolomic Dataset (13)	TCGA-GBM- UCI (3)
KLK3	Benign Prostate specific Antigen	RPS4Y1	GLU-THR	PANTOTHENIC ACID	EGFR		Selected green features provide the best accuracy
PZP	Pregnancy zone protein	DDX3Y	N-FORMYLGLYCINE	3-HYDROXYBUTYRIC ACID	FAT4
CGA|CGB3|CGB7	Human Chorionic Gonadotropin	TPPP3	2,3-DIHYDROXYISOVALERATE	SCYLLO-INOSITOL	BCOR
CGA|FSHB	Follicle stimulating hormone	HLA-DRB5	PEG n5	HOMOCYSTEINE
IGFBP1	Insulin-like growth factor-binding protein 1	DEFA3	TESTOSTERONE SULFATE	N-METHYLALANINE
TAPBPL	Tapasin-related protein	PZP	GUANOSINE	D-MANNITOL
CYTL1	Cytokine-like protein 1	PUDP	HOMOCYSTEINE	O-PHOSPHOCOLAMINE
BTN1A1	Butyrophilin subfamily 1 member A1	ADAMTSL4	GLYCEROL	L-2-AMINOADIPIC ACID
CCL28	C-C motif chemokine 28	FXYD1	TRIMETHYLLYSINE	D-GLUCONIC ACID
MSMB	Beta-microseminoprotein	MBP	XANTHOSINE	GALACTITOL
FTH1|FTL	Ferritin	FAM160A2	CAFFEINE	TIMONACIC
IGHE	Immunoglobulin E	CALB2	LYSOPE (18)	D (+) GALACTOSE
SAA1	Serum amyloid A-1 protein	MT2A	THROMBOXANE B2	GLYCEROL 3-PHOSPHATE
NCAN	Neurocan core protein	DDX3X	N-ACETYLGLYCINE +Na
DEFB4A	Beta-defensin 4A	PRODH	6-CARBOXYHEXANOATE+Na
DAZAP1	DAZ-associated protein 1	PDLIM3	ALLOCHOLIC ACID+FA
SPINT3	Kunitz-type protease inhibitor 3	PLIN4	LINOLEIC ACID (18)
LGALS3BP	Galectin-3-binding protein	GSTM1	METHYL BETA-D-GALACTOSIDE+Na
CAP1	Adenylyl cyclase-associated protein 1	SOX10	3-(4-HYDROXYPHENYL)LACTATE
HAMP	Hepcidin	CDA	CHOLATE-2H2O
MLN	Promotilin	PMP2	ACYL-CARNITINE(5-OH)
VPS9D1	VPS9 domain-containing protein 1	MT1F	N-ACETYLGLYCINE
CST7	Cystatin-F	MT1M	CREATINE-H2O
RXRA	Retinoic acid receptor RXR-alpha	FBN2	HIPPURATE
SIGLEC9	Sialic acid-binding Ig-like lectin 9	CD9	LYSO PC (16)
CPVL	Probable serine carboxypeptidase CPVL	CALCRL	4-GUANIDINOBUTANOATE
PRL	Prolactin	STON2	ALPHA-AMINOADIPATE/N-METHYL-L-GLUTAMATE-NH3
DPYSL2	Dihydropyrimidinase-related protein 2	SPON1	3-AMINOSALICYLIC ACID
LILRB3	Leukocyte immunoglobulin-like receptor subfamily B member 3	MOXD1	N6-(DELTA2-ISOPENTENYL)-ADENINE
ACTN2	Alpha-actinin-2	CRP	TRIGONELLINE+Cl
ITCH	E3 ubiquitin-protein ligase Itchy homolog	GJC2	3ALPHA,12ALPHA-DIHYDROXY-5BETA-CHOLANATE+FA
NUDT16L1	Tudor-interacting repair regulator protein	GLUL	2-HYDROXYHIPPURIC ACID
FCGR3A	Low affinity immunoglobulin gamma Fc region receptor III-A	PPP1R1C	ACETYLCHOLINE
ABO	Histo-blood group ABO system transferase	CAMP	4-PYRIDOXATE
HLA-C	HLA-C	POMT1	ACETYL-L-SERINE-H2O
MDGA2	MAM domain-containing glycosylphosphatidylinositol anchor protein 2	TNFRSF10C	LYSO PE (18)
KLK3	Prostate-specific antigen	SLC31A1	LYSOPE (16)
KLK3	Prostate-specific antigen	GTF2H3	4-IMIDAZOLEACETIC ACID
DEFB104A	Beta-defensin 104	SNX14	A-LINOLENIC ACID
ACAT1	Acetyl-CoA acetyltransferase, mitochondrial	EIF6	INOSINE+Cl
CD5L	CD5 antigen-like	UPP1	6-DEOXY-L-GALACTOSE+FA
LAT	Linker for activation of T-cells family member 1	MCOLN1	Monobutyl phthalate (mBP)
TAFA3	Protein FAM19A3	TTC14	L-GLUTAMINE+K
SPATA9	Spermatogenesis-associated protein 9	MIEN1	LYSO PC (18)
NRG3	Pro-neuregulin-3, membrane-bound isoform	MRPL9	Dipropylene glycol
FGF19	Fibroblast growth factor 19	SPRED3	L-THREONINE+Na
ABLIM3	Actin-binding LIM protein 3	NANS	PANTOTHENIC ACID-H2O
CFHR4	Complement factor H-related protein 4	LRRC4C	L-CYSTEINE-S-SULFATE
CCL18	C-C motif chemokine 18	ANAPC7	DIMER OF CHENODEOXYCHOLYGLYCINE (GCDCA)
SAP30L	Histone deacetylase complex subunit SAP30L	VPS25	LYSO PE (20)
IDH3G	Isocitrate dehydrogenase [NAD] subunit gamma, mitochondrial	POLR2I	2,5-DIHYDROXYBENZOATE
MAPKAPK5	MAP kinase-activated protein kinase 5	CEP78	RIBOFLAVIN
CGA|LHB	Luteinizing hormone	OAS1	CORTISOL+Cl
CD2	T-cell surface antigen CD2	HSD17B11	CARNOSINE
CYP2C19	Cytochrome P450 2C19	SHBG	SARCOSINE/BETA-ALANINE
MRPL14	39S ribosomal protein L14, mitochondrial	GET4	12(S)-HETE
CYGB	Cytoglobin	CMC2	BETAINE+Cl
B2M	Beta-2-microglobulin	TRPT1	2-DEOXY-D-GLUCOSE+FA
LILRA3	Leukocyte immunoglobulin-like receptor subfamily A member 3	PDE3A	3-ALPHA,11-BETA,17-ALPHA,21-TETRAHYDROXY- 5-ALPHA-PREGNAN-20-ONE+FA
ELAC1	Zinc phosphodiesterase ELAC protein 1	SYAP1	PHENYLPYRUVATE+FA
IGHD	Immunoglobulin D	CNBP	Methylglutaryl-L-carnitine
CSNK2A2|CSNK2B	Casein kinase II 2-alpha:2-beta heterotetramer	LGALS1	L-2-AMINOADIPIC ACID
CCL11	Eotaxin	CAPN15	MONO-(2-ETHYLHEXYL) PHTHALATE DIMER
FUCA1	Alpha-L-fucoside fucohydrolase	TUBB4B	STACHYDRINE
MICB	MHC class I polypeptide-related sequence B	TBC1D9	P-CRESOL SULFATE
SIRPA	Tyrosine-protein phosphatase non-receptor type substrate 1	TAPBP	URSODEOXYCHOLIC ACID (UDCA)+FA
MFGE8	Lactadherin	DPP3	GLYCOLATE
IRAK4	Interleukin-1 receptor-associated kinase 4	NOP10	N-BOC-L-TERT-LEUCINE
COL6A5	Collagen alpha-5(VI) chain		5-OXO-D-PROLINE
CHGA	Chromogranin-A		URATE
PENK	Proenkephalin-A		SPHINGOSINE-1-PHOSPHATE
TDGF1	Teratocarcinoma-derived growth factor 1		ADENINE-NH3
FTL	Ferritin light chain
CARNMT1	Carnosine N-methyltransferase
RARRES1	Retinoic acid receptor responder protein 1
DUSP10	Dual specificity protein phosphatase 10
UBL7	Ubiquitin-like protein 7
DNAJC18	DnaJ homolog subfamily C member 18
RCAN3	Calcipressin-3
PICK1	PRKCA-binding protein
ZFAND3	AN1-type zinc finger protein 3
FN3K	Fructosamine-3-kinase
AHSG	Alpha-2-HS-glycoprotein
PRL	Prolactin
AAGAB	Alpha- and gamma-adaptin-binding protein p34
MEIG1	Meiosis expressed gene 1 protein homolog
ZG16	Zymogen granule membrane protein 16
CRISP2	Cysteine-rich secretory protein 2
FLT1	Vascular endothelial growth factor receptor 1
SCUBE1	Signal peptide, CUB and EGF-like domain-containing protein 1
CPA4	Carboxypeptidase A4
APOE	Apolipoprotein E
FUT8	Alpha-(1,6)-fucosyltransferase
DEFA3	Neutrophil defensin 3
DEFA1	Neutrophil defensin 1
POLR2C	DNA-directed RNA polymerase II subunit RPB3
TSN	Translin
APOH	Beta-2-glycoprotein 1
EXOSC3	Exosome complex component RRP40
UBE2Q1	Ubiquitin-conjugating enzyme E2 Q1
LCT	Lactase-phlorizin hydrolase
NUDT15	Nucleotide triphosphate diphosphatase NUDT15
SIT1	Signaling threshold-regulating transmembrane adapter 1
ELFN2	Protein phosphatase 1 regulatory subunit 29
BROX	BRO1 domain-containing protein BROX
SEMA5A	Semaphorin-5A
PTRHD1	Putative peptidyl-tRNA hydrolase PTRHD1
ADSS1	Adenylosuccinate synthetase isozyme 1
HGFAC	Hepatocyte growth factor activator
CA3	Carbonic anhydrase 3
ECHS1	Enoyl-CoA hydratase, mitochondrial
ANXA5	Annexin A5
ACP1	Low molecular weight phosphotyrosine protein phosphatase
ACP6	Lysophosphatidic acid phosphatase type 6
BPI	Bactericidal permeability-increasing protein
GDF11	Growth/differentiation factor 11
LEAP2	Liver-expressed antimicrobial peptide 2
SCGN	Secretagogin
PMM1	Phosphomannomutase 1
GDF15	Growth/differentiation factor 15
MST1	Hepatocyte growth factor-like protein
ACAT2	Acetyl-CoA acetyltransferase, cytosolic
TNNI2	Troponin I, fast skeletal muscle
KIR2DL3	Killer cell immunoglobulin-like receptor 2DL3
VNN2	Vascular non-inflammatory molecule 2
FGFBP1	Fibroblast growth factor-binding protein 1
LEFTY2	Left-right determination factor 2
EPB41	Protein 4.1
SAA1	Serum amyloid A-1 protein
TCN2	Transcobalamin-2
ITGA2	Integrin alpha-2
CCL16	C-C motif chemokine 16
LILRA2	Leukocyte immunoglobulin-like receptor subfamily A member 2
ADIPOQ	Adiponectin
DLK1	Protein delta homolog 1
SMYD2	N-lysine methyltransferase SMYD2
FN1	Fibronectin Fragment 4
ARHGAP6	Rho GTPase-activating protein 6
FAM151A	Protein FAM151A
EGFR	Epidermal growth factor receptor variant III
LRP4	Low-density lipoprotein receptor-related protein 4
ARPP21	cAMP-regulated phosphoprotein 21
TP53I11	Tumor protein p53-inducible protein 11
MMP3	Stromelysin-1
LACRT	Extracellular glycoprotein lacritin
LEG1	Protein LEG1 homolog
FAM9B	Protein FAM9B
MBL2	Mannose-binding protein C
CXCL11	C-X-C motif chemokine 11
MB	Myoglobin
NMNAT1	Nicotinamide/nicotinic acid mononucleotide adenylyltransferase 1
ALPG	Alkaline phosphatase, placental-like
RACGAP1	Rac GTPase-activating protein 1
KISS1	Metastasis-suppressor KiSS-1
RET	Proto-oncogene tyrosine-protein kinase receptor Ret
H2BU1	Histone H2B type 3-B
ATG4B	Cysteine protease ATG4B
VSTM2L	V-set and transmembrane domain-containing protein 2-like protein
FCGR2A	Low affinity immunoglobulin gamma Fc region receptor II-a
KLK3	Prostate-specific antigen
PCDHGA1	Protocadherin gamma-A1
PILRA	Paired immunoglobulin-like type 2 receptor alpha isoform FDF03-deltaTM
DEFB125	Beta-defensin 125
LEP	Leptin
TREM2	Triggering receptor expressed on myeloid cells 2
FCGR2B	Low affinity immunoglobulin gamma Fc region receptor II-b
MUTYH	Adenine DNA glycosylase
CXCL3	Gro-gamma
ETV2	ETS translocation variant 2
SCARA5	Scavenger receptor class A member 5
TFF2	Trefoil factor 2
TGIF2	Homeobox protein TGIF2
COX6A2	Cytochrome c oxidase subunit 6A2, mitochondrial
FZD9	Frizzled-9
LDLRAD3	Low-density lipoprotein receptor class A domain-containing protein 3
DLL1	Delta-like protein 1
ESM1	Endothelial cell-specific molecule 1
ICAM5	Intercellular adhesion molecule 5
VEGFB	Vascular endothelial growth factor B
VWC2	Brorin
SIGLEC14	Sialic acid-binding Ig-like lectin 14
RBPMS2	RNA-binding protein with multiple splicing 2
TMPRSS11D	Transmembrane protease serine 11D
U2AF2	Splicing factor U2AF 65 kDa subunit
SCG3	Secretogranin-3
SPINK6	Serine protease inhibitor Kazal-type 6
